# Supplementary material for: Bis[2,4-dibromo-6-(n-propyl­imino­methyl)phenolato-κ2 N,O]cobalt(II)
Source: Acta Crystallogr Sect E Struct Rep Online. 2010 Aug 18;66(Pt 9):m1123. doi: 10.1107/S1600536810032162 (PMC3008039; doi:10.1107/S1600536810032162)
Supplement: Supplementary file 2 [file e-66-m1123-Isup2.hkl]

# 
# h,k,l, Fc-squared, Fo-squared, sigma(Fo-squared) and status flag 
# 
data_I
_shelx_title ' C2c in C2/c' 
_shelx_refln_list_code          4 
_shelx_F_calc_maximum      481.45 
_exptl_crystal_F_000      1348.00 
_reflns_d_resolution_high  0.8111 
 
loop_ 
 _symmetry_equiv_pos_as_xyz 
 'x, y, z' 
 '-x, y, -z+1/2' 
 'x+1/2, y+1/2, z' 
 '-x+1/2, y+1/2, -z+1/2' 
 '-x, -y, -z' 
 'x, -y, z-1/2' 
 '-x+1/2, -y+1/2, -z' 
 'x+1/2, -y+1/2, z-1/2' 
 
_cell_length_a    24.3684 
_cell_length_b     4.8555 
_cell_length_c    21.8132 
_cell_angle_alpha  90.000 
_cell_angle_beta  115.523 
_cell_angle_gamma  90.000 
 
_shelx_F_squared_multiplier     1.000 
 
loop_ 
 _refln_index_h 
 _refln_index_k 
 _refln_index_l 
 _refln_F_squared_calc 
 _refln_F_squared_meas 
 _refln_F_squared_sigma 
 _refln_observed_status 
   2   0   0    36864.86    38208.13   1046.90 o 
   4   0   0    61805.05    66175.92   1797.77 o 
   6   0   0      900.11      847.61     58.96 o 
   8   0   0    39884.29    39946.69    785.35 o 
  10   0   0      466.64      557.25     44.45 o 
  12   0   0     6364.52     6553.07    170.97 o 
  14   0   0     4598.12     4612.52    142.74 o 
  16   0   0     4850.60     4517.70    148.99 o 
  18   0   0        4.93        0.00     55.65 o 
  20   0   0    11696.05    11320.93    450.05 o 
  22   0   0      455.06      844.74    173.28 o 
  24   0   0       56.26        0.00    149.21 o 
  26   0   0     3558.13     4353.65    339.34 o 
   1   1   0      987.73      844.05     35.62 o 
   3   1   0    14454.19    15122.72    250.81 o 
   5   1   0      851.69      882.11     49.67 o 
   7   1   0    20488.70    21589.25    544.68 o 
   9   1   0     6597.44     6837.50    163.26 o 
  11   1   0    11959.18    12037.78    193.79 o 
  13   1   0     2230.14     2061.97     79.20 o 
  15   1   0    15141.79    14928.77    292.77 o 
  17   1   0     2879.46     2756.68    147.73 o 
  19   1   0     2160.01     2325.29    144.19 o 
  21   1   0       72.45      113.72     69.47 o 
  23   1   0     1269.02     1289.43    147.94 o 
  25   1   0       45.47       78.70    125.07 o 
   0   2   0    14781.24    14853.91    450.05 o 
   2   2   0    17363.73    16992.24    254.90 o 
   4   2   0    17472.12    17377.05    261.95 o 
   6   2   0    33345.68    33011.62    576.44 o 
   8   2   0     2407.46     2392.12     68.10 o 
  10   2   0       93.96      103.00     41.38 o 
  12   2   0       46.39        4.15     73.90 o 
  14   2   0     2812.50     2782.78    113.30 o 
  16   2   0      269.63      261.15     67.21 o 
  18   2   0      121.19      129.62     69.62 o 
  20   2   0       41.73        0.00     73.23 o 
  22   2   0      228.59       60.53     95.11 o 
  24   2   0       22.20       84.23    172.08 o 
   1   3   0     9343.14     9435.80    167.05 o 
   3   3   0       58.64        0.00     31.78 o 
   5   3   0      211.61      195.09     40.98 o 
   7   3   0     2509.73     2452.43     96.90 o 
   9   3   0      181.54       75.17     60.17 o 
  11   3   0     9568.17     9388.68   1010.80 o 
  13   3   0     2488.13     2416.87    135.85 o 
  15   3   0    10994.21    11197.52    807.43 o 
  17   3   0     1193.14     1464.93    128.50 o 
  19   3   0     4737.37     4496.69    258.72 o 
  21   3   0      773.31      587.78    123.16 o 
  23   3   0      551.31      521.07    130.57 o 
   0   4   0       27.62       15.84     54.94 o 
   2   4   0     6907.03     6926.26    151.01 o 
   4   4   0       18.78      149.56     62.46 o 
   6   4   0     3963.15     3783.10    368.22 o 
   8   4   0      164.64      238.46     81.89 o 
  10   4   0      157.03      101.46     83.27 o 
  12   4   0      615.05      628.03    140.79 o 
  14   4   0      712.09      560.40    109.86 o 
  16   4   0      480.21      516.48    113.90 o 
  18   4   0      856.56      722.21    128.82 o 
  20   4   0      123.44        0.00    122.74 o 
   1   5   0      335.08      245.46    128.76 o 
   3   5   0      578.02      772.07    122.32 o 
   5   5   0       12.23        0.00     94.26 o 
   7   5   0      113.85        0.00     99.33 o 
   9   5   0      668.44      626.15    123.14 o 
  11   5   0      208.01      176.83    111.72 o 
  13   5   0     1667.85     1665.60    422.37 o 
 -27   1   1      375.93      572.27    153.05 o 
 -25   1   1      902.15      795.30    143.79 o 
 -23   1   1      437.70      332.81    115.68 o 
 -21   1   1     1413.70     1541.57    136.97 o 
 -19   1   1      122.56       68.02     80.13 o 
 -17   1   1    21706.96    21654.40    450.23 o 
 -15   1   1     3361.60     3156.55     84.99 o 
 -13   1   1    49926.51    49479.32    698.51 o 
 -11   1   1    32747.75    33881.91    484.51 o 
  -9   1   1    42401.55    43815.59   1073.38 o 
  -7   1   1    51062.74    52941.80   1298.82 o 
  -5   1   1     9984.15    10264.81    238.64 o 
  -3   1   1     6560.31     6504.57    125.51 o 
  -1   1   1     4001.32     3860.26     77.64 o 
   1   1   1    28264.65    29307.67    575.13 o 
   3   1   1   119100.51   121455.00   1896.13 o 
   5   1   1      523.83      613.14     36.24 o 
   7   1   1    41161.43    41958.20    923.61 o 
   9   1   1      951.06      986.71     38.51 o 
  11   1   1     8634.86     9030.46    179.94 o 
  13   1   1     3725.00     3888.42    247.72 o 
  15   1   1      162.66      166.13     51.05 o 
  17   1   1    13144.02    13184.20    427.27 o 
  19   1   1     2313.94     2350.68    116.88 o 
  21   1   1      792.71      746.82     90.83 o 
  23   1   1     2921.41     3614.51    206.86 o 
  25   1   1     1916.56     1766.05    238.26 o 
 -26   2   1      117.48      133.06    119.27 o 
 -24   2   1      951.28     1046.22    135.31 o 
 -22   2   1     1308.34     1200.76    199.75 o 
 -20   2   1      591.01      642.38    186.52 o 
 -18   2   1      568.86      656.84    103.77 o 
 -16   2   1     1362.41     1521.77    131.22 o 
 -14   2   1     8100.74     7583.76    254.79 o 
 -12   2   1    11637.94    11118.86    894.58 o 
 -10   2   1     5129.39     5168.35     93.90 o 
  -8   2   1    16847.88    16809.87    293.55 o 
  -6   2   1    24158.18    22792.45    339.67 o 
  -4   2   1    10267.59     9819.36    161.96 o 
  -2   2   1    31013.96    30030.27    502.15 o 
   0   2   1     4399.33     4628.02     98.89 o 
   2   2   1    49687.29    48616.57    778.93 o 
   4   2   1    16079.10    16621.26    250.98 o 
   6   2   1    15029.77    15385.13    211.18 o 
   8   2   1     8596.69     8022.19    143.56 o 
  10   2   1     2342.37     2141.93     90.47 o 
  12   2   1     9180.21     8729.25    549.60 o 
  14   2   1      253.46      211.06     61.61 o 
  16   2   1     4140.57     4145.52    320.20 o 
  18   2   1     3385.26     3396.17    144.12 o 
  20   2   1     2360.92     2309.14    129.54 o 
  22   2   1      480.03      585.60    100.95 o 
  24   2   1      435.72      272.19    114.77 o 
 -23   3   1      560.74      394.47    125.52 o 
 -21   3   1      169.34       73.39    101.92 o 
 -19   3   1     2507.91     2449.20    168.47 o 
 -17   3   1       15.23       45.35     82.35 o 
 -15   3   1     4950.08     4678.43    421.17 o 
 -13   3   1      251.21      312.02    154.03 o 
 -11   3   1     8118.87     7615.17    442.83 o 
  -9   3   1     3680.80     3787.01    121.11 o 
  -7   3   1     5992.77     5898.87    343.79 o 
  -5   3   1     6084.90     6375.05    218.50 o 
  -3   3   1      182.10      227.15     50.98 o 
  -1   3   1      359.39      448.90     40.20 o 
   1   3   1    13423.67    14389.29    265.75 o 
   3   3   1       10.55       39.46     32.96 o 
   5   3   1    12097.29    11721.60    200.91 o 
   7   3   1       20.16        0.00     56.56 o 
   9   3   1    13503.59    13919.42   1227.40 o 
  11   3   1      344.78      525.76    116.72 o 
  13   3   1     3062.78     3041.40    181.67 o 
  15   3   1       11.08       28.40    145.60 o 
  17   3   1       69.58       89.05     90.14 o 
  19   3   1      914.70      814.55    129.96 o 
  21   3   1      835.21      830.36    138.38 o 
 -20   4   1      603.86      674.61    139.36 o 
 -18   4   1      418.10      331.36    115.73 o 
 -16   4   1        0.98        0.00     99.88 o 
 -14   4   1      637.87      665.10    198.55 o 
 -12   4   1      457.12      343.98     94.83 o 
 -10   4   1      731.50      858.72    149.21 o 
  -8   4   1       88.11        0.00     72.27 o 
  -6   4   1      845.72     1122.64    187.46 o 
  -4   4   1      429.13      435.75    114.05 o 
  -2   4   1      843.16      873.75     56.68 o 
   0   4   1     3241.45     3413.82     84.24 o 
   2   4   1     4337.38     4233.61    119.82 o 
   4   4   1    10114.08     9906.59    519.79 o 
   6   4   1     7624.32     7633.31    468.10 o 
   8   4   1     4343.89     4386.99    379.05 o 
  10   4   1     2881.88     2930.57    612.49 o 
  12   4   1     1086.99     1160.92    163.65 o 
  14   4   1      687.54      554.78    116.72 o 
  16   4   1        7.15        0.00     97.92 o 
  18   4   1        0.66        0.00    102.33 o 
 -15   5   1      144.21      184.28    127.07 o 
 -13   5   1       15.75       89.73    115.26 o 
 -11   5   1        7.67        0.00    141.99 o 
  -9   5   1        7.61       30.01    100.60 o 
  -7   5   1       27.50        0.00     91.89 o 
  -5   5   1        2.57       56.45     94.89 o 
  -3   5   1      541.52      595.94    117.21 o 
  -1   5   1       90.70       88.70    117.38 o 
   1   5   1      303.42      217.79     90.84 o 
   3   5   1      121.45       69.93    100.96 o 
   5   5   1      992.43      849.41    125.46 o 
   7   5   1       89.60      163.31    105.76 o 
   9   5   1      524.08      402.43    116.81 o 
  11   5   1      299.65      222.44    115.52 o 
  13   5   1      828.55      880.93    342.95 o 
 -28   0   2     1528.73     1369.39    238.26 o 
 -26   0   2     1683.87     1942.17    240.67 o 
 -24   0   2     9427.12     9641.08    435.61 o 
 -22   0   2     1122.53     1198.52    173.28 o 
 -20   0   2    16847.10    16287.90    653.41 o 
 -18   0   2      279.04      332.53     84.23 o 
 -16   0   2    42698.11    42752.68    866.99 o 
 -14   0   2     6214.26     6423.02    173.93 o 
 -12   0   2    31723.70    32627.16    657.72 o 
 -10   0   2    51334.61    53404.98   1043.18 o 
  -8   0   2       61.88      114.86     25.36 o 
  -6   0   2   110426.89   119362.73   2279.49 o 
  -4   0   2     2351.43     2623.26     93.86 o 
  -2   0   2    18485.17    19826.06    551.13 o 
   2   0   2    31984.63    31881.02    876.02 o 
   4   0   2     3928.60     3960.57    111.91 o 
   6   0   2    74318.52    77640.58   1498.40 o 
   8   0   2    13343.15    13714.70    295.87 o 
  10   0   2   119821.19   119755.89   2310.14 o 
  12   0   2     2278.21     2402.28     99.45 o 
  14   0   2    61218.32    60577.34   1207.29 o 
  16   0   2      932.53     1037.19     82.81 o 
  18   0   2    19428.02    18846.55    647.39 o 
  20   0   2     2009.99     2139.52    216.60 o 
  22   0   2      199.77      226.23    166.06 o 
  24   0   2       50.69        0.00    161.25 o 
  26   0   2      866.11      789.38    226.23 o 
 -27   1   2      825.57      755.69    211.79 o 
 -25   1   2      900.42      851.37    141.25 o 
 -23   1   2     2033.24     1978.32    137.29 o 
 -21   1   2       26.16       10.53     63.58 o 
 -19   1   2     1171.66     1242.14     84.99 o 
 -17   1   2     4848.37     4669.12    186.58 o 
 -15   1   2      903.54     1032.51     50.34 o 
 -13   1   2      133.84      134.51     28.75 o 
 -11   1   2      308.97      376.24     31.40 o 
  -9   1   2    25430.05    26622.48    382.91 o 
  -7   1   2      181.86      237.06     21.17 o 
  -5   1   2    40310.04    39593.45    553.40 o 
  -3   1   2    27821.15    27564.13    453.98 o 
  -1   1   2    20994.19    20499.24    339.71 o 
   1   1   2      323.39      309.34     17.99 o 
   3   1   2   193235.98   196156.86   3054.08 o 
   5   1   2      478.14      342.13     32.99 o 
   7   1   2     1424.75     1300.48     59.25 o 
   9   1   2     7602.41     8049.20    165.00 o 
  11   1   2      773.83      834.38     79.68 o 
  13   1   2      282.79      251.73     49.26 o 
  15   1   2       77.31       85.43     53.60 o 
  17   1   2      625.02      627.13     74.11 o 
  19   1   2      471.41      466.63     77.33 o 
  21   1   2      619.27      549.33    125.00 o 
  23   1   2      476.86      512.89    135.09 o 
  25   1   2      401.86      482.94    235.85 o 
 -26   2   2      342.63      472.66    126.33 o 
 -24   2   2     1231.27     1214.43    135.82 o 
 -22   2   2     2561.72     2642.21    219.01 o 
 -20   2   2     1932.26     2232.05    167.26 o 
 -18   2   2     4989.12     4920.38    189.06 o 
 -16   2   2     5360.03     5445.18    255.01 o 
 -14   2   2     2283.44     2071.67    293.16 o 
 -12   2   2      500.69      514.11     56.92 o 
 -10   2   2       85.35      122.95     29.78 o 
  -8   2   2     3087.88     3153.43     68.65 o 
  -6   2   2     5400.40     5285.10    107.34 o 
  -4   2   2    11029.15    11534.60    186.57 o 
  -2   2   2     8442.43     9009.65    217.05 o 
   0   2   2    10187.83    10200.57    163.26 o 
   2   2   2     3523.52     3764.40    128.29 o 
   4   2   2       33.52      102.14     23.00 o 
   6   2   2     3968.33     4164.80     90.73 o 
   8   2   2    16239.57    16809.72    311.19 o 
  10   2   2     8479.44     7950.05    483.67 o 
  12   2   2    12094.00    10981.91    534.43 o 
  14   2   2     6607.04     6499.17    311.71 o 
  16   2   2     5765.91     5284.47    263.90 o 
  18   2   2     2699.46     2807.63    133.46 o 
  20   2   2     1758.09     1644.18    149.09 o 
  22   2   2      292.97      403.06     96.79 o 
  24   2   2       76.19       91.45    187.72 o 
 -23   3   2        0.60        0.00    109.48 o 
 -21   3   2      200.32      199.53    108.50 o 
 -19   3   2       54.67       52.93     91.66 o 
 -17   3   2        4.41        0.00     75.68 o 
 -15   3   2      719.49      582.41     95.40 o 
 -13   3   2     2656.28     2762.45    328.51 o 
 -11   3   2     1684.79     1630.12    107.57 o 
  -9   3   2    16371.65    16295.11   1095.03 o 
  -7   3   2     5713.34     5342.72    247.31 o 
  -5   3   2    26876.09    26017.90    542.59 o 
  -3   3   2     8818.92     8985.89    165.31 o 
  -1   3   2    24394.86    23671.48    358.42 o 
   1   3   2      137.14      209.13     36.63 o 
   3   3   2     4712.11     4557.63    102.88 o 
   5   3   2      991.77      983.87     64.80 o 
   7   3   2       95.00        0.00     56.08 o 
   9   3   2     1050.67     1215.26     96.05 o 
  11   3   2       20.11       79.62     56.31 o 
  13   3   2      601.80      659.60     78.96 o 
  15   3   2       46.21       28.47     69.99 o 
  17   3   2       59.95        0.00     86.64 o 
  19   3   2      241.49       44.32     97.92 o 
  21   3   2     2268.99     2202.44    191.33 o 
 -20   4   2        7.86       35.58    196.14 o 
 -18   4   2      388.69      351.91    155.23 o 
 -16   4   2      829.27      986.09    333.32 o 
 -14   4   2       35.77       18.54     86.31 o 
 -12   4   2     5810.81     5614.49    644.98 o 
 -10   4   2        1.19        0.00     77.48 o 
  -8   4   2     3143.45     2931.45    148.55 o 
  -6   4   2      233.53      350.66     69.65 o 
  -4   4   2     4354.79     4371.82    138.64 o 
  -2   4   2     2117.53     2168.31     88.54 o 
   0   4   2     1268.93     1384.63     75.03 o 
   2   4   2      113.10       79.51     81.31 o 
   4   4   2      698.25      460.75     84.22 o 
   6   4   2      246.35      392.38     91.45 o 
   8   4   2     2030.35     1945.07    131.68 o 
  10   4   2        8.60        0.00     81.37 o 
  12   4   2     1623.59     1354.39    144.40 o 
  14   4   2      125.35       87.35     95.92 o 
  16   4   2      927.29      735.30    133.57 o 
  18   4   2        9.85      170.87    169.67 o 
 -15   5   2       39.09       18.45    122.31 o 
 -13   5   2       14.98        0.00    108.63 o 
 -11   5   2      570.13      682.91    123.05 o 
  -9   5   2      560.17      490.27    115.00 o 
  -7   5   2     2924.84     3363.62    180.94 o 
  -5   5   2     1605.60     1865.33    243.07 o 
  -3   5   2     6005.14     6604.85    277.97 o 
  -1   5   2     1459.30     1534.75    156.45 o 
   1   5   2     2794.36     3108.47    186.06 o 
   3   5   2        7.32        0.00    111.91 o 
   5   5   2      405.93      434.81    115.64 o 
   7   5   2      223.65      250.12    148.01 o 
   9   5   2       69.72        0.00    104.64 o 
  11   5   2      418.66      497.78    126.41 o 
  13   5   2       99.05      110.69    120.23 o 
 -27   1   3      375.93      483.74    197.35 o 
 -25   1   3     1046.29      846.23    137.72 o 
 -23   1   3      203.86      340.28     81.09 o 
 -21   1   3      268.45      333.49     88.25 o 
 -19   1   3      994.02      899.18     87.14 o 
 -17   1   3     3170.76     3379.78    116.49 o 
 -15   1   3     1081.29     1193.00     55.69 o 
 -13   1   3    26218.42    27920.08    546.07 o 
 -11   1   3     5983.96     6118.49    113.48 o 
  -9   1   3     6039.86     6142.29    109.15 o 
  -7   1   3    28071.70    28601.73    407.58 o 
  -5   1   3     2850.75     2885.70     62.54 o 
  -3   1   3   142599.89   138623.97   1909.00 o 
  -1   1   3    10881.35    11055.36    194.73 o 
   1   1   3   231797.34   230370.00   3157.61 o 
   3   1   3    60323.82    61100.86    972.10 o 
   5   1   3    25002.48    23785.45    404.17 o 
   7   1   3    28919.42    30240.20    511.55 o 
   9   1   3     7132.64     7136.73    128.94 o 
  11   1   3     1860.92     1746.46     80.59 o 
  13   1   3      456.34      456.94     58.20 o 
  15   1   3      796.56      767.49     74.69 o 
  17   1   3     4382.84     4015.02    143.85 o 
  19   1   3      351.24      489.11     79.97 o 
  21   1   3     2535.95     2522.89    181.49 o 
  23   1   3      167.90      289.23    136.98 o 
  25   1   3       98.84       23.41    140.20 o 
 -26   2   3     1205.01     1237.04    281.58 o 
 -24   2   3      728.38      675.57    127.55 o 
 -22   2   3     6771.84     6659.41    496.98 o 
 -20   2   3       31.91       42.76     80.57 o 
 -18   2   3     9616.29     9016.05    808.64 o 
 -16   2   3     1159.94     1059.69     87.75 o 
 -14   2   3    21973.15    20561.61   2099.05 o 
 -12   2   3     2533.55     2724.48     77.75 o 
 -10   2   3    18423.73    19169.38    240.12 o 
  -8   2   3     4033.42     4182.02    113.02 o 
  -6   2   3        9.13       21.72     27.10 o 
  -4   2   3     3058.41     2977.57     87.62 o 
  -2   2   3    11922.41    11574.83    183.14 o 
   0   2   3      781.29      769.52     35.14 o 
   2   2   3    18448.69    18352.38    312.36 o 
   4   2   3    28013.38    28285.15    435.60 o 
   6   2   3    15303.08    14808.32    275.09 o 
   8   2   3    12547.87    11616.27    233.69 o 
  10   2   3      989.72      988.27    126.86 o 
  12   2   3    13112.45    12680.54    268.62 o 
  14   2   3        2.77        0.00     53.52 o 
  16   2   3     7963.49     8064.67    214.85 o 
  18   2   3     1196.26     1239.23    149.80 o 
  20   2   3     2420.49     2532.69    139.67 o 
  22   2   3      582.27      702.32    108.43 o 
 -23   3   3        3.30        0.00    106.40 o 
 -21   3   3       35.80        0.00     94.68 o 
 -19   3   3     1517.08     1539.65    135.84 o 
 -17   3   3       53.46       34.74     81.47 o 
 -15   3   3     1940.25     1700.01    124.69 o 
 -13   3   3      490.80      490.10     82.56 o 
 -11   3   3    10957.36    11108.97    413.49 o 
  -9   3   3     5877.50     5866.62    149.91 o 
  -7   3   3     1074.38     1173.56     70.52 o 
  -5   3   3    17392.61    17467.83    447.07 o 
  -3   3   3       79.52       75.45     31.74 o 
  -1   3   3    15523.96    15539.15    250.17 o 
   1   3   3     1995.78     1956.18     69.69 o 
   3   3   3    16353.82    16233.75    257.87 o 
   5   3   3     2772.71     2571.25    198.55 o 
   7   3   3     5788.98     5569.92    187.72 o 
   9   3   3     3355.40     3047.71    138.62 o 
  11   3   3      494.77      438.79     70.40 o 
  13   3   3       13.21       62.14     65.85 o 
  15   3   3     1970.24     1654.71    114.27 o 
  17   3   3        2.10       49.89     91.17 o 
  19   3   3      720.66      694.87    122.59 o 
  21   3   3      114.89       54.63    129.96 o 
 -20   4   3     1480.43     1479.94    258.72 o 
 -18   4   3     1936.58     2124.86    209.38 o 
 -16   4   3     3769.89     3897.65    196.93 o 
 -14   4   3     1818.62     2110.36    245.48 o 
 -12   4   3     3575.79     3732.47    500.59 o 
 -10   4   3     2366.81     2551.22    228.63 o 
  -8   4   3     2243.34     2213.69    114.23 o 
  -6   4   3       17.81       27.06     62.23 o 
  -4   4   3      166.04      133.12     55.08 o 
  -2   4   3      110.00       95.11     61.84 o 
   0   4   3     1295.46     1320.57    120.33 o 
   2   4   3     1529.42     1504.67     80.44 o 
   4   4   3     1651.26     1841.39    109.55 o 
   6   4   3       14.63       21.18     77.08 o 
   8   4   3       61.30        0.00     76.90 o 
  10   4   3      992.29     1176.44    149.21 o 
  12   4   3      716.19      641.75    109.64 o 
  14   4   3     2437.90     2463.33    211.79 o 
  16   4   3     1450.19     1310.46    252.70 o 
  18   4   3      573.60      597.90    298.43 o 
 -15   5   3      400.33      287.49    124.66 o 
 -13   5   3       27.86        0.00    109.48 o 
 -11   5   3       86.05        0.00    103.97 o 
  -9   5   3      114.12       18.83    100.04 o 
  -7   5   3      440.45      446.02    109.28 o 
  -5   5   3       13.98       66.53     79.90 o 
  -3   5   3       60.15       14.23    103.70 o 
  -1   5   3       59.24        0.00    127.55 o 
   1   5   3       85.61        0.00    101.77 o 
   3   5   3      260.52      203.03    109.21 o 
   5   5   3       39.25        0.00    102.31 o 
   7   5   3        6.81       33.49    108.10 o 
   9   5   3      118.87        0.00    120.33 o 
  11   5   3        0.02       63.04    111.60 o 
  13   5   3        1.45        0.00    113.90 o 
 -28   0   4     2784.56     2950.56    276.77 o 
 -26   0   4     1305.23     1292.38    202.16 o 
 -24   0   4     2182.40     2346.49    216.60 o 
 -22   0   4     3776.41     4146.67    259.92 o 
 -20   0   4     3970.81     3993.64    154.54 o 
 -18   0   4     2418.10     2604.88    152.82 o 
 -16   0   4    33133.24    34244.48    891.67 o 
 -14   0   4     8341.06     7998.06    200.72 o 
 -12   0   4     3383.97     2924.38    100.23 o 
 -10   0   4   129496.63   138785.19   2658.12 o 
  -8   0   4     9018.99     9310.97    204.93 o 
  -6   0   4   214012.97   218929.45   4168.38 o 
  -4   0   4     7107.83     6808.44    219.01 o 
   0   0   4    64647.25    60482.03   1770.10 o 
   2   0   4    70274.08    74322.34   1439.68 o 
   4   0   4    72285.54    75409.99   1703.91 o 
   6   0   4    13813.40    13696.09    298.22 o 
   8   0   4    10704.15    10271.27    239.30 o 
  10   0   4      195.09      195.60     62.57 o 
  12   0   4     2122.95     2154.63    102.92 o 
  14   0   4      830.46      842.04     77.36 o 
  16   0   4      812.46      888.06    151.62 o 
  18   0   4     1242.49     1083.00    178.09 o 
  20   0   4     6802.04     7022.63    377.85 o 
  22   0   4       60.64       67.39    168.47 o 
  24   0   4     2826.40     2936.12    303.24 o 
 -27   1   4       79.28      154.03    180.50 o 
 -25   1   4     1721.05     1908.79    237.06 o 
 -23   1   4      203.24      265.08    100.32 o 
 -21   1   4     8653.33     8597.03    257.43 o 
 -19   1   4      620.21      671.86     70.87 o 
 -17   1   4     3751.05     3661.80     97.22 o 
 -15   1   4    17110.10    18135.76    307.77 o 
 -13   1   4    11034.71    11328.45    336.95 o 
 -11   1   4    12193.57    12241.61    194.26 o 
  -9   1   4     8539.96     9145.35    148.24 o 
  -7   1   4    26490.07    27690.94    397.86 o 
  -5   1   4      658.15      648.16     37.85 o 
  -3   1   4     4299.59     4107.54     83.23 o 
  -1   1   4       13.17        0.00     18.46 o 
   1   1   4     1552.89     1475.27     40.43 o 
   3   1   4    21942.07    22069.43    319.04 o 
   5   1   4    60585.66    62767.48   1010.06 o 
   7   1   4        3.93       21.41     32.65 o 
   9   1   4    13821.43    13448.22    293.18 o 
  11   1   4     1014.27     1266.92     73.62 o 
  13   1   4     9046.19     9215.12    210.20 o 
  15   1   4      923.32      951.57     80.36 o 
  17   1   4     3504.92     3365.62    137.33 o 
  19   1   4      492.90      547.10    120.50 o 
  21   1   4      301.74      374.06    131.00 o 
  23   1   4      834.97      772.26    156.12 o 
 -26   2   4      105.07      111.59    115.52 o 
 -24   2   4      170.07      236.56    107.47 o 
 -22   2   4      272.66      243.87     97.72 o 
 -20   2   4      387.94      306.53     91.34 o 
 -18   2   4      145.62       82.39     85.44 o 
 -16   2   4     5364.03     5095.17    281.58 o 
 -14   2   4    16121.60    16169.96    823.08 o 
 -12   2   4    18057.28    18166.77    254.32 o 
 -10   2   4    36278.16    37382.68    441.50 o 
  -8   2   4    36890.99    36473.98    529.54 o 
  -6   2   4    24282.40    23777.51    721.84 o 
  -4   2   4    20628.16    20375.08    361.93 o 
  -2   2   4      814.50      875.10     38.87 o 
   0   2   4     4592.22     4988.07     96.02 o 
   2   2   4      326.70      384.62     29.50 o 
   4   2   4    12642.34    13933.23    313.70 o 
   6   2   4    26895.31    27298.38    472.35 o 
   8   2   4     3651.03     3472.18    182.24 o 
  10   2   4     4704.85     4593.51    138.70 o 
  12   2   4      772.92      733.42     74.90 o 
  14   2   4        5.45       44.65     59.76 o 
  16   2   4       17.71        0.00     68.39 o 
  18   2   4      345.69      341.48     85.31 o 
  20   2   4      959.55     1062.90    109.66 o 
  22   2   4      906.13      772.12    162.45 o 
 -25   3   4     1018.11     1170.72    159.01 o 
 -23   3   4      305.28      134.04    112.19 o 
 -21   3   4     3270.28     3435.99    188.78 o 
 -19   3   4       54.96        0.00     85.90 o 
 -17   3   4     1312.45     1499.10    125.97 o 
 -15   3   4      719.18      815.05     98.30 o 
 -13   3   4     2414.06     2513.81    196.14 o 
 -11   3   4     1461.08     1595.90    117.35 o 
  -9   3   4      669.27      589.89     56.22 o 
  -7   3   4     1718.90     1578.19    104.21 o 
  -5   3   4       56.81       28.84     44.45 o 
  -3   3   4      317.63      369.24     41.68 o 
  -1   3   4     4454.29     4447.03    102.21 o 
   1   3   4     6033.05     5750.41    120.42 o 
   3   3   4     4294.74     4327.67    106.92 o 
   5   3   4    13709.46    13528.83    324.82 o 
   7   3   4     2946.29     2882.09    132.74 o 
   9   3   4    10504.08    10180.19    274.74 o 
  11   3   4      628.74      717.20    109.48 o 
  13   3   4     2300.01     2395.99    120.99 o 
  15   3   4       40.09       89.49     84.06 o 
  17   3   4      829.42      698.47    101.14 o 
  19   3   4      106.36        0.00    102.72 o 
  21   3   4      150.48      205.79    120.05 o 
 -20   4   4       13.76        0.00    106.05 o 
 -18   4   4       91.33        0.00    105.07 o 
 -16   4   4      124.32       33.41     96.61 o 
 -14   4   4      248.53      129.12    110.71 o 
 -12   4   4      222.45      259.80    196.14 o 
 -10   4   4        4.06        0.00     75.17 o 
  -8   4   4     3299.81     3387.33    207.89 o 
  -6   4   4      264.23      260.99     63.14 o 
  -4   4   4     2877.79     2853.55    174.03 o 
  -2   4   4     2173.51     2267.77     99.84 o 
   0   4   4      402.19      147.16     85.00 o 
   2   4   4     2303.99     2545.39    148.71 o 
   4   4   4      443.43      483.74     76.64 o 
   6   4   4     2429.54     2277.13    180.29 o 
   8   4   4        4.13        0.00     80.18 o 
  10   4   4     1436.18     1436.51    394.69 o 
  12   4   4      821.71      542.76    108.30 o 
  14   4   4      515.63      143.51    121.54 o 
  16   4   4      137.07        0.00    107.47 o 
 -15   5   4       72.18       86.47    274.36 o 
 -13   5   4      963.47      955.18    140.50 o 
 -11   5   4      230.93      155.43    110.43 o 
  -9   5   4     2876.24     3014.13    404.32 o 
  -7   5   4      410.26      450.64    107.92 o 
  -5   5   4      448.79      505.91    167.26 o 
  -3   5   4      226.16      113.24    107.29 o 
  -1   5   4      297.23      275.65    115.46 o 
   1   5   4      498.46      674.62    129.85 o 
   3   5   4     1185.42     1151.05    141.01 o 
   5   5   4     1708.54     1732.93    158.87 o 
   7   5   4     4357.86     3948.56    234.65 o 
   9   5   4     1424.42     1295.45    151.35 o 
  11   5   4     1626.49     1638.94    168.55 o 
 -27   1   5     3045.72     3015.54    279.17 o 
 -25   1   5      249.50      203.17     97.44 o 
 -23   1   5    11808.41    12037.87    329.67 o 
 -21   1   5      676.96      846.23     79.72 o 
 -19   1   5    27028.87    27014.18    482.12 o 
 -17   1   5     4577.25     4623.12    109.01 o 
 -15   1   5    25674.58    27193.49    407.47 o 
 -13   1   5      512.02      762.22     55.58 o 
 -11   1   5     4959.16     4814.56     96.53 o 
  -9   1   5      160.61      217.44     28.16 o 
  -7   1   5     7588.54     7638.32    130.88 o 
  -5   1   5     9793.03     9461.33    267.35 o 
  -3   1   5    56002.27    54166.84    875.03 o 
  -1   1   5      116.57      149.59     26.18 o 
   1   1   5     9555.09     9233.58    133.05 o 
   3   1   5     6971.07     6612.62    104.91 o 
   5   1   5     9530.84    10171.55    188.62 o 
   7   1   5    37628.75    39055.88    618.15 o 
   9   1   5     4374.32     4720.21    130.79 o 
  11   1   5    34406.15    34128.93    592.92 o 
  13   1   5     6155.07     6080.94    175.44 o 
  15   1   5    12419.93    12581.19    276.68 o 
  17   1   5     2094.63     2154.60    139.13 o 
  19   1   5     4185.58     4242.66    223.69 o 
  21   1   5      717.87      968.73    173.28 o 
  23   1   5       60.84      140.79    141.25 o 
 -26   2   5      629.85      687.63    137.18 o 
 -24   2   5       44.24      151.87    104.48 o 
 -22   2   5      248.52      220.50     95.92 o 
 -20   2   5      375.44      380.93    111.91 o 
 -18   2   5     2773.67     3030.76    173.28 o 
 -16   2   5      375.67      456.60     92.66 o 
 -14   2   5     3819.02     3985.87    122.43 o 
 -12   2   5    24081.17    24527.65    372.95 o 
 -10   2   5     1907.90     1853.79     77.49 o 
  -8   2   5    66015.41    65067.02   1455.49 o 
  -6   2   5      352.91      553.44     61.81 o 
  -4   2   5    57240.30    54618.79    900.39 o 
  -2   2   5      217.39      300.84     29.24 o 
   0   2   5    23328.08    23185.13    342.82 o 
   2   2   5       58.86       21.09     30.22 o 
   4   2   5    27610.74    27009.92    405.16 o 
   6   2   5     1740.20     1826.67     81.17 o 
   8   2   5     2122.43     2074.59    140.69 o 
  10   2   5      240.24      397.82     63.56 o 
  12   2   5     2420.57     2556.36    195.59 o 
  14   2   5     1308.95     1034.03     91.35 o 
  16   2   5      282.03      362.53    158.63 o 
  18   2   5     2354.30     2432.15    134.67 o 
  20   2   5      163.90      175.80     90.23 o 
  22   2   5     1073.38     1098.51    171.47 o 
 -25   3   5     1496.83     1362.43    160.67 o 
 -23   3   5        1.38       17.19    109.74 o 
 -21   3   5     4564.76     4158.29    256.31 o 
 -19   3   5      123.38      163.09     93.91 o 
 -17   3   5     4255.18     4412.42    192.57 o 
 -15   3   5      148.77      140.87     77.36 o 
 -13   3   5     4134.87     4435.65    221.19 o 
 -11   3   5     4888.66     4952.53    205.44 o 
  -9   3   5      686.85      691.99     59.29 o 
  -7   3   5     1029.15      990.30     64.81 o 
  -5   3   5     4821.57     4977.74    228.79 o 
  -3   3   5     3629.23     3776.15     93.53 o 
  -1   3   5    16192.97    16225.96    262.56 o 
   1   3   5       17.51       13.06     38.91 o 
   3   3   5     3287.95     3251.18    124.28 o 
   5   3   5     2070.66     2095.92    134.37 o 
   7   3   5     1660.39     1470.85    102.95 o 
   9   3   5     7195.94     6997.10    628.14 o 
  11   3   5      123.58       75.52     65.13 o 
  13   3   5     3229.81     2998.85    137.07 o 
  15   3   5      286.12      228.23     87.45 o 
  17   3   5     1983.79     1721.40    205.50 o 
  19   3   5      334.17      267.68    111.88 o 
 -20   4   5       33.74      177.67    114.42 o 
 -18   4   5       86.31       42.88    179.30 o 
 -16   4   5       13.42       23.73     94.38 o 
 -14   4   5      320.75      401.83    100.46 o 
 -12   4   5      596.28      606.62    100.73 o 
 -10   4   5     1259.76     1259.92    193.73 o 
  -8   4   5     1242.66      970.55     90.16 o 
  -6   4   5     7878.36     8466.31    254.97 o 
  -4   4   5     8082.89     8380.07    543.45 o 
  -2   4   5    14383.02    16025.39    631.79 o 
   0   4   5     5480.37     5134.12    208.21 o 
   2   4   5     2365.32     2601.50    155.15 o 
   4   4   5       54.24       14.08     64.87 o 
   6   4   5      117.43      118.07     69.24 o 
   8   4   5       14.48        0.00     69.84 o 
  10   4   5       33.66        0.00     86.11 o 
  12   4   5      236.88       63.95     95.99 o 
  14   4   5      287.59      237.71    109.86 o 
  16   4   5       19.30        0.00    108.12 o 
 -15   5   5      198.26      120.00    117.97 o 
 -13   5   5       58.85       45.71    109.29 o 
 -11   5   5       86.30      111.88    105.82 o 
  -9   5   5       51.04      150.25    102.11 o 
  -7   5   5      399.68      418.59    104.41 o 
  -5   5   5     1765.78     1672.39    151.69 o 
  -3   5   5      253.75      107.61    232.24 o 
  -1   5   5      584.36      700.89    148.90 o 
   1   5   5      248.21      252.48    117.38 o 
   3   5   5      613.90      615.82    129.18 o 
   5   5   5       91.43       97.96    115.07 o 
   7   5   5      554.78      617.10    131.56 o 
   9   5   5       15.04        0.00    104.62 o 
  11   5   5       76.75       46.91    122.31 o 
 -28   0   6      886.90     1265.90    209.38 o 
 -26   0   6     3173.51     3362.10    267.14 o 
 -24   0   6        4.11        0.00    122.74 o 
 -22   0   6     6337.56     6190.13    256.31 o 
 -20   0   6     3172.36     3687.18    149.49 o 
 -18   0   6    15958.98    16287.80    371.83 o 
 -16   0   6    25813.73    25251.12    531.78 o 
 -14   0   6     4236.07     4436.11    134.44 o 
 -12   0   6    98178.73   110198.63   2126.29 o 
 -10   0   6    13248.02    12725.15    276.22 o 
  -8   0   6    11191.62    11352.45    245.37 o 
  -6   0   6    25956.42    26037.65    750.88 o 
  -4   0   6      779.14     1159.11    156.43 o 
  -2   0   6    90588.54    90022.94   2111.19 o 
   0   0   6    70975.34    68017.40   1236.71 o 
   2   0   6    24284.84    24312.83    417.24 o 
   4   0   6    81145.23    80649.14   1293.89 o 
   6   0   6    22523.91    22104.16    381.32 o 
   8   0   6    99421.07   101177.34   1620.40 o 
  10   0   6      966.30      989.54     78.22 o 
  12   0   6    10469.63     9658.62    506.60 o 
  14   0   6     4950.55     5003.45    281.58 o 
  16   0   6     3063.82     3248.99    250.29 o 
  18   0   6     1907.78     1966.24    221.41 o 
  20   0   6      833.09      625.73    194.94 o 
  22   0   6      480.07      517.43    206.97 o 
 -27   1   6      955.90      815.86    197.35 o 
 -25   1   6     5064.57     5078.64    211.99 o 
 -23   1   6      114.26       49.37     81.37 o 
 -21   1   6     4130.44     3724.35    162.94 o 
 -19   1   6      371.93      348.04     57.74 o 
 -17   1   6     4742.23     4928.69    114.26 o 
 -15   1   6     4596.55     4831.85    107.64 o 
 -13   1   6     5119.05     5623.76    127.96 o 
 -11   1   6     3871.49     3452.04     78.93 o 
  -9   1   6     3401.61     3746.91     84.07 o 
  -7   1   6    16759.41    16187.42    290.85 o 
  -5   1   6    23246.37    22031.75    620.86 o 
  -3   1   6    11101.24    10639.75    180.60 o 
  -1   1   6    26943.97    26916.12    389.87 o 
   1   1   6     5584.33     5364.17     90.69 o 
   3   1   6    17784.51    17222.85    214.14 o 
   5   1   6    15349.23    15438.95    248.38 o 
   7   1   6     1577.76     1363.07     95.87 o 
   9   1   6     4540.97     4420.21    131.15 o 
  11   1   6      232.07      262.34     56.70 o 
  13   1   6     2234.12     2443.90    113.84 o 
  15   1   6     1088.50     1337.96    148.59 o 
  17   1   6      369.33      231.04    166.06 o 
  19   1   6     1309.92     1421.30    156.31 o 
  21   1   6       83.71      135.19    132.44 o 
  23   1   6      421.27      505.46    155.54 o 
 -26   2   6      560.69      483.35    124.90 o 
 -24   2   6      123.95      118.63    102.90 o 
 -22   2   6       32.31        0.00     82.35 o 
 -20   2   6      267.11      321.59    103.49 o 
 -18   2   6     3709.49     3794.67    516.23 o 
 -16   2   6     3186.59     3447.15    269.55 o 
 -14   2   6     1683.52     1857.41     98.26 o 
 -12   2   6      800.33      917.16     98.02 o 
 -10   2   6     5752.52     5781.05    139.80 o 
  -8   2   6     2848.18     2975.28     77.11 o 
  -6   2   6     3163.52     3038.20    100.52 o 
  -4   2   6    10552.94    11018.50    235.04 o 
  -2   2   6    18064.43    18083.79    275.65 o 
   0   2   6    35911.14    35584.28    459.69 o 
   2   2   6    41190.39    41700.89    595.46 o 
   4   2   6    27771.37    26941.53    408.04 o 
   6   2   6     4437.95     4248.10    108.75 o 
   8   2   6     2092.62     2151.13    115.25 o 
  10   2   6     5238.23     4631.81    146.71 o 
  12   2   6      193.53      246.70     67.76 o 
  14   2   6       86.01      118.93     72.06 o 
  16   2   6      342.16      371.73     85.40 o 
  18   2   6       90.46       94.39     85.39 o 
  20   2   6      217.10      149.63     95.60 o 
 -25   3   6      221.24      177.04    128.82 o 
 -23   3   6       35.69        0.00    101.68 o 
 -21   3   6     1483.60     1647.01    270.75 o 
 -19   3   6     1383.66     1787.08    389.88 o 
 -17   3   6     1730.30     1837.66    326.10 o 
 -15   3   6     4221.22     4595.96    318.88 o 
 -13   3   6     6466.54     6811.56    206.08 o 
 -11   3   6    15154.96    15136.39    536.34 o 
  -9   3   6     4240.89     4249.83    201.48 o 
  -7   3   6    14670.25    14441.81    253.73 o 
  -5   3   6       47.46       69.01     49.41 o 
  -3   3   6     2325.56     2359.03    143.40 o 
  -1   3   6     4089.21     3937.96    105.60 o 
   1   3   6      130.84      142.41     49.61 o 
   3   3   6     1830.76     1741.98    121.50 o 
   5   3   6     1058.68     1005.45     83.51 o 
   7   3   6     2055.19     2070.99    122.80 o 
   9   3   6       41.84        8.84     71.70 o 
  11   3   6      207.47      160.07     73.77 o 
  13   3   6     1471.41     1492.56    271.25 o 
  15   3   6     2362.43     2337.63    136.03 o 
  17   3   6     1495.94     1258.63    122.54 o 
  19   3   6      760.47      778.20    117.30 o 
 -22   4   6      615.41      788.18    150.69 o 
 -20   4   6       14.37        0.00    166.06 o 
 -18   4   6     2814.54     2870.02    283.99 o 
 -16   4   6       14.41        0.00     92.93 o 
 -14   4   6     1430.05     1559.79    181.70 o 
 -12   4   6       12.21       23.60     80.96 o 
 -10   4   6     6425.15     5903.94    525.86 o 
  -8   4   6      198.83       80.13     68.70 o 
  -6   4   6     1546.07     1568.59     97.61 o 
  -4   4   6        9.16        0.00     64.97 o 
  -2   4   6       51.03        0.00    100.36 o 
   0   4   6      401.86      424.72    103.14 o 
   2   4   6     1486.51     1462.56    286.39 o 
   4   4   6      854.87      813.59    111.97 o 
   6   4   6     1611.41     1626.58    105.20 o 
   8   4   6       12.23       21.05     75.31 o 
  10   4   6     2461.42     2096.36    207.58 o 
  12   4   6       51.05       86.53     86.80 o 
  14   4   6      169.27      224.29    108.80 o 
  16   4   6       97.87       14.05    101.79 o 
 -15   5   6     1679.14     1990.00    174.36 o 
 -13   5   6     1683.56     1868.60    340.54 o 
 -11   5   6     1183.98     1001.50    132.21 o 
  -9   5   6      609.46      952.58    197.35 o 
  -7   5   6       76.12        7.29    117.94 o 
  -5   5   6      289.94      114.11    114.34 o 
  -3   5   6      161.39      114.64     94.35 o 
  -1   5   6        3.33        0.00    128.47 o 
   1   5   6     2475.36     2823.02    206.63 o 
   3   5   6      791.20      752.14    139.77 o 
   5   5   6     1182.15     1052.21    241.87 o 
   7   5   6       70.60      171.99    163.65 o 
   9   5   6       15.59        0.00    112.52 o 
 -29   1   7      365.71      315.27    194.94 o 
 -27   1   7        1.10        6.81     99.69 o 
 -25   1   7      717.67      722.12    110.93 o 
 -23   1   7      147.17       61.08     82.61 o 
 -21   1   7      142.42      143.09     73.44 o 
 -19   1   7       12.36       40.69     47.89 o 
 -17   1   7     6627.44     7059.30    141.91 o 
 -15   1   7     1765.06     1875.26     68.39 o 
 -13   1   7    49411.14    48838.63    687.08 o 
 -11   1   7     1547.46     1242.61     47.49 o 
  -9   1   7   129192.47   130931.16   1799.76 o 
  -7   1   7    24524.80    24835.93    429.82 o 
  -5   1   7   111454.34   105827.23   2436.55 o 
  -3   1   7    15277.63    14785.69    240.64 o 
  -1   1   7    47560.99    47312.54    670.60 o 
   1   1   7     5181.50     5380.66     95.51 o 
   3   1   7      192.52      226.04     26.52 o 
   5   1   7     5320.60     5467.81    103.51 o 
   7   1   7     2691.79     2620.32     73.98 o 
   9   1   7       50.77       16.81     38.52 o 
  11   1   7     5076.12     4750.31    146.11 o 
  13   1   7      646.26      520.85     74.13 o 
  15   1   7      485.31      417.13     79.39 o 
  17   1   7     1882.07     2115.24    166.36 o 
  19   1   7       45.86        0.00    152.82 o 
  21   1   7     2485.99     2551.81    208.42 o 
 -26   2   7       86.75      180.52    113.77 o 
 -24   2   7     8642.61     8991.69    984.32 o 
 -22   2   7      213.80       14.44    149.21 o 
 -20   2   7    13418.50    14697.85   1083.00 o 
 -18   2   7     1708.59     1736.68    208.18 o 
 -16   2   7     9643.07     9430.99    298.21 o 
 -14   2   7     3148.03     3155.77     95.68 o 
 -12   2   7     1411.41     1454.48     66.44 o 
 -10   2   7     3207.88     3527.26    112.96 o 
  -8   2   7     1513.52     1888.51     74.57 o 
  -6   2   7      625.61      713.61     58.23 o 
  -4   2   7    11526.30    11810.66    237.11 o 
  -2   2   7     2115.28     1974.25     61.14 o 
   0   2   7      871.24      774.20     65.79 o 
   2   2   7    35396.06    34577.60    502.50 o 
   4   2   7      985.56     1043.11     59.18 o 
   6   2   7    31308.92    29592.39    667.65 o 
   8   2   7      844.65      807.02     63.03 o 
  10   2   7    12462.22    12961.56    280.38 o 
  12   2   7       51.13      101.46     69.06 o 
  14   2   7     3749.37     3800.08    288.17 o 
  16   2   7       40.31        0.00     75.70 o 
  18   2   7      483.49      390.34     97.18 o 
  20   2   7       10.45       27.99    135.85 o 
 -25   3   7      335.69      365.81    129.50 o 
 -23   3   7      340.50      224.31    117.27 o 
 -21   3   7      211.89      260.25    106.85 o 
 -19   3   7       16.45        0.00     84.51 o 
 -17   3   7      711.70      838.44    107.48 o 
 -15   3   7     5459.36     5620.65    207.92 o 
 -13   3   7     2134.80     2260.32    176.87 o 
 -11   3   7    13042.15    13097.15    303.51 o 
  -9   3   7      207.56      162.97     51.55 o 
  -7   3   7    25025.99    24773.69    464.89 o 
  -5   3   7      265.43      177.42     56.33 o 
  -3   3   7    10720.08    10963.97    492.19 o 
  -1   3   7       50.59       58.07     39.33 o 
   1   3   7     4469.05     4365.90    130.63 o 
   3   3   7       39.95       32.14     63.17 o 
   5   3   7      303.40      284.23     98.65 o 
   7   3   7     9473.25     9288.23    222.14 o 
   9   3   7     2418.69     2300.92    182.62 o 
  11   3   7       39.27        0.00     61.73 o 
  13   3   7     1163.27      951.19     89.95 o 
  15   3   7        0.50        0.00     84.73 o 
  17   3   7      278.03      292.60    101.37 o 
  19   3   7       68.46        0.00     88.54 o 
 -22   4   7      541.04      602.28    140.24 o 
 -20   4   7      544.49      500.82    132.32 o 
 -18   4   7     1621.72     1449.91    288.80 o 
 -16   4   7       20.69       52.00    135.98 o 
 -14   4   7      239.63      260.74    181.70 o 
 -12   4   7      117.45      260.41     80.94 o 
 -10   4   7      249.69      219.12    103.84 o 
  -8   4   7     4179.79     4048.96    154.51 o 
  -6   4   7     1383.93     1460.14    109.45 o 
  -4   4   7       21.43        0.00     68.59 o 
  -2   4   7      812.15      826.28    129.30 o 
   0   4   7      963.56     1291.58    141.25 o 
   2   4   7      729.00      790.83    115.68 o 
   4   4   7     3288.68     3510.55    462.08 o 
   6   4   7     3383.76     3300.32    182.28 o 
   8   4   7     4348.25     4619.75    184.04 o 
  10   4   7     2461.07     2530.39    228.94 o 
  12   4   7     2264.20     1948.03    147.24 o 
  14   4   7      399.40      340.94    103.51 o 
 -15   5   7       78.34       15.20    111.72 o 
 -13   5   7       64.37        8.84    104.64 o 
 -11   5   7       13.89       19.37    103.82 o 
  -9   5   7        1.76        0.00     88.06 o 
  -7   5   7      866.71      755.91    135.93 o 
  -5   5   7       63.11        0.00    108.59 o 
  -3   5   7        6.84        0.00    185.31 o 
  -1   5   7        0.34        0.00    128.27 o 
   1   5   7       40.44        0.00    137.75 o 
   3   5   7       64.93        0.00    101.09 o 
   5   5   7       17.40       16.53    115.00 o 
   7   5   7      106.11      176.17    124.87 o 
   9   5   7      186.09       17.96    126.06 o 
 -26   0   8     6029.02     5872.25    322.49 o 
 -24   0   8        5.77       20.40     76.30 o 
 -22   0   8    37594.63    37714.39    793.00 o 
 -20   0   8     6869.28     6965.97    233.45 o 
 -18   0   8    34477.59    35297.80    790.59 o 
 -16   0   8    20355.70    21619.11    465.32 o 
 -14   0   8    25444.16    26692.34    555.47 o 
 -12   0   8    16328.58    15097.07    329.67 o 
 -10   0   8     2223.35     2216.83     85.39 o 
  -8   0   8    12909.23    12776.96    418.76 o 
  -6   0   8    63033.44    62811.41   1754.45 o 
  -4   0   8     4599.33     4456.83    264.73 o 
  -2   0   8   120680.81   112317.61   3312.49 o 
   0   0   8       10.88       72.33     31.37 o 
   2   0   8    54420.84    56735.51    934.54 o 
   4   0   8     7130.95     7216.97    161.48 o 
   6   0   8     4855.53     4969.71    127.26 o 
   8   0   8    34821.36    33386.81    570.72 o 
  10   0   8     7781.22     8146.91    233.35 o 
  12   0   8    10378.68     8981.65    397.10 o 
  14   0   8     8634.24     8401.65    401.91 o 
  16   0   8     5867.20     5150.25    329.71 o 
  18   0   8     3608.75     3843.44    310.46 o 
  20   0   8      723.32      517.43    209.38 o 
  22   0   8     2029.82     1708.73    279.17 o 
 -29   1   8       80.91       50.54    180.50 o 
 -27   1   8       84.81       64.80    119.13 o 
 -25   1   8        8.78        0.00     86.11 o 
 -23   1   8     2227.07     2169.94    135.63 o 
 -21   1   8     1450.60     1693.46     91.83 o 
 -19   1   8     5089.56     5084.10    144.70 o 
 -17   1   8     5757.69     6013.97    244.42 o 
 -15   1   8    17311.41    17541.17    275.02 o 
 -13   1   8     4161.02     3759.95     88.74 o 
 -11   1   8    16098.57    16150.62    246.57 o 
  -9   1   8     8151.72     9284.47    193.32 o 
  -7   1   8    34141.95    33404.54    686.97 o 
  -5   1   8      787.43     1038.42     71.75 o 
  -3   1   8     1620.88     1464.05     51.37 o 
  -1   1   8     1155.89     1157.53     52.29 o 
   1   1   8     2990.56     2955.76     73.57 o 
   3   1   8     2557.34     2321.82     60.39 o 
   5   1   8     2062.66     2232.14     63.32 o 
   7   1   8     2054.59     2023.02    128.94 o 
   9   1   8      852.73      825.18     63.48 o 
  11   1   8     5000.66     5140.31    132.95 o 
  13   1   8     1598.73     1794.06    106.85 o 
  15   1   8      820.31      687.50     89.90 o 
  17   1   8      164.70      121.19    209.38 o 
  19   1   8      900.84      663.51    203.36 o 
  21   1   8        2.88      150.71    167.26 o 
 -28   2   8      295.14      310.69    128.58 o 
 -26   2   8      490.98      517.37    124.90 o 
 -24   2   8     2649.73     2693.05    170.26 o 
 -22   2   8      776.36      983.45    117.17 o 
 -20   2   8     4226.87     4266.07    890.46 o 
 -18   2   8     3547.29     3414.46    161.23 o 
 -16   2   8    10018.08    10462.11    448.05 o 
 -14   2   8     4219.10     4292.10    180.58 o 
 -12   2   8     1226.87     1376.63     96.22 o 
 -10   2   8      461.50      465.52     44.72 o 
  -8   2   8       19.51       18.51     42.38 o 
  -6   2   8      245.98      212.73     47.54 o 
  -4   2   8     3974.96     4100.38    124.66 o 
  -2   2   8     3358.38     3493.97     84.43 o 
   0   2   8     9453.36     9541.93    166.15 o 
   2   2   8      495.23      550.51     40.04 o 
   4   2   8       28.83       79.31     41.95 o 
   6   2   8      399.71      301.33     52.11 o 
   8   2   8      360.94      382.92     58.13 o 
  10   2   8     3353.74     3335.22    115.17 o 
  12   2   8     1671.88     1737.88     94.38 o 
  14   2   8     1979.01     2065.16    106.34 o 
  16   2   8     1691.50     1635.82    123.18 o 
  18   2   8     1277.05     1149.18    120.71 o 
  20   2   8      736.43      577.52    158.24 o 
 -25   3   8        6.84      166.01    122.80 o 
 -23   3   8       71.47        2.78    109.51 o 
 -21   3   8     1477.50     1733.04    156.43 o 
 -19   3   8      483.48      535.53    105.72 o 
 -17   3   8     2611.16     2854.84    180.51 o 
 -15   3   8       53.54       75.84     79.71 o 
 -13   3   8     1602.18     1761.22     88.26 o 
 -11   3   8     5113.85     5033.83    134.60 o 
  -9   3   8     1512.72     1542.41     79.83 o 
  -7   3   8    13091.77    12480.75    275.37 o 
  -5   3   8     8472.99     8537.60    317.94 o 
  -3   3   8    16148.85    16174.30    631.72 o 
  -1   3   8    17933.84    18052.29    348.36 o 
   1   3   8     7909.29     8367.40    205.21 o 
   3   3   8     7598.46     7323.59    184.74 o 
   5   3   8     1157.04     1208.18     89.64 o 
   7   3   8      944.30      978.14     88.25 o 
   9   3   8     1343.91     1505.83    122.70 o 
  11   3   8       27.99        4.94     65.68 o 
  13   3   8      780.02      896.12     92.43 o 
  15   3   8        3.22        0.00     78.03 o 
  17   3   8       93.18       54.55     88.07 o 
 -22   4   8        1.46      135.93    129.06 o 
 -20   4   8      505.74      458.06    161.25 o 
 -18   4   8        1.73        0.00    100.62 o 
 -16   4   8      201.64      225.10    102.28 o 
 -14   4   8     1046.61     1065.47    118.88 o 
 -12   4   8       50.35        0.00     72.53 o 
 -10   4   8       29.65        0.00     67.89 o 
  -8   4   8     2046.37     2330.83    108.44 o 
  -6   4   8      129.97      204.82     81.86 o 
  -4   4   8    11414.21    11728.36    856.77 o 
  -2   4   8      196.75      156.43    114.02 o 
   0   4   8     3535.62     3740.29    245.48 o 
   2   4   8        8.17       26.59    106.56 o 
   4   4   8     2988.53     2810.25    174.28 o 
   6   4   8      520.66      313.87    106.85 o 
   8   4   8     1484.36     1240.81    110.36 o 
  10   4   8      582.54      512.66     99.90 o 
  12   4   8      336.52      295.84    145.18 o 
  14   4   8       94.70        0.00     99.24 o 
 -15   5   8      607.16      680.27    138.66 o 
 -13   5   8      191.61      261.00    113.07 o 
 -11   5   8       65.81        0.00     97.13 o 
  -9   5   8     1464.93     1514.93    253.27 o 
  -7   5   8       58.01      197.32    146.81 o 
  -5   5   8     2220.10     2540.69    153.25 o 
  -3   5   8     2388.80     2675.36    216.93 o 
  -1   5   8     2725.91     3169.25    225.44 o 
   1   5   8     1071.34     1060.91    285.19 o 
   3   5   8      322.63       65.93    193.74 o 
   5   5   8      345.54      268.01    113.15 o 
   7   5   8        4.20        0.00    169.67 o 
 -29   1   9     4335.31     5053.92    232.47 o 
 -27   1   9        8.35        0.00    126.35 o 
 -25   1   9     5395.21     5239.89    412.74 o 
 -23   1   9       69.36       61.82     79.79 o 
 -21   1   9     6659.93     6786.93    178.14 o 
 -19   1   9     4973.88     5116.75    160.49 o 
 -17   1   9     3132.20     3309.17    130.47 o 
 -15   1   9    12092.94    12586.50    248.44 o 
 -13   1   9     1706.78     1734.65     62.39 o 
 -11   1   9    19928.78    20670.65    280.59 o 
  -9   1   9     5128.17     5318.10    138.45 o 
  -7   1   9     1723.12     1932.03     92.91 o 
  -5   1   9    11381.58    12232.67    186.16 o 
  -3   1   9    22771.69    22515.92    364.29 o 
  -1   1   9      626.67      517.70     46.06 o 
   1   1   9    55609.84    52162.64    894.25 o 
   3   1   9    13320.24    13055.84    190.32 o 
   5   1   9    56842.04    55290.12    811.86 o 
   7   1   9     8456.17     7788.66    267.13 o 
   9   1   9    21849.41    22047.66    359.46 o 
  11   1   9      304.16      239.85     57.84 o 
  13   1   9     2152.13     2178.22    150.84 o 
  15   1   9      209.03      150.02    109.75 o 
  17   1   9       17.93        0.00    112.28 o 
  19   1   9        9.95        0.00    128.27 o 
 -28   2   9      697.95      536.32    137.62 o 
 -26   2   9      258.18      278.04    175.69 o 
 -24   2   9      533.09      477.52    112.16 o 
 -22   2   9       98.76       80.69     89.90 o 
 -20   2   9      277.08      371.99     92.93 o 
 -18   2   9     7043.35     7366.36    189.17 o 
 -16   2   9        3.15        0.00    105.58 o 
 -14   2   9    28379.12    29131.65    446.87 o 
 -12   2   9      244.17      230.62     47.65 o 
 -10   2   9    34052.47    30538.60    654.10 o 
  -8   2   9     2645.23     2716.54    108.38 o 
  -6   2   9    31503.63    29781.53    528.28 o 
  -4   2   9     9544.13     9993.93    177.45 o 
  -2   2   9    10889.26    10662.02    185.20 o 
   0   2   9     2373.69     2182.17     85.45 o 
   2   2   9     1013.28     1064.25    118.44 o 
   4   2   9     4117.58     4036.69    113.58 o 
   6   2   9      279.39      272.33     58.71 o 
   8   2   9       57.27        0.00     52.49 o 
  10   2   9      302.21      359.41     66.16 o 
  12   2   9     2698.30     2865.79    117.30 o 
  14   2   9       32.76       12.60     69.09 o 
  16   2   9     2089.76     2076.51    136.81 o 
  18   2   9      208.28      219.71    139.42 o 
 -25   3   9       38.04       46.31    118.79 o 
 -23   3   9     3207.81     3157.73    351.37 o 
 -21   3   9     3182.53     2819.47    232.24 o 
 -19   3   9       25.68       11.67     89.90 o 
 -17   3   9     6403.22     6524.23    259.18 o 
 -15   3   9        2.25       59.84     67.03 o 
 -13   3   9     4391.64     4367.21    130.73 o 
 -11   3   9       15.71        0.00     50.66 o 
  -9   3   9     3855.49     3781.14    141.73 o 
  -7   3   9      557.86      441.73     98.39 o 
  -5   3   9      601.78      728.89    140.04 o 
  -3   3   9      940.42      958.68     82.45 o 
  -1   3   9     9303.81     9664.33    752.08 o 
   1   3   9     4394.46     4610.86    499.38 o 
   3   3   9    13413.71    14120.29    295.40 o 
   5   3   9      326.47      351.54     71.77 o 
   7   3   9     3563.98     3595.90    242.30 o 
   9   3   9       16.07       22.24     73.77 o 
  11   3   9     4394.40     3921.31    210.41 o 
  13   3   9      146.89      135.17     79.37 o 
  15   3   9      117.89       17.60     82.47 o 
  17   3   9       72.09       67.81     91.74 o 
 -22   4   9      186.64      287.47    130.45 o 
 -20   4   9      375.34      522.05    127.29 o 
 -18   4   9     2279.76     2815.04    536.69 o 
 -16   4   9     1548.70     1834.73    208.18 o 
 -14   4   9     2029.35     2052.66    147.54 o 
 -12   4   9     5753.46     6011.58    190.15 o 
 -10   4   9     6313.07     6153.80    232.75 o 
  -8   4   9     3985.18     4085.24    137.42 o 
  -6   4   9       67.08       89.29     78.62 o 
  -4   4   9      391.70      696.35    136.11 o 
  -2   4   9       43.95        0.00    111.70 o 
   0   4   9       69.99        0.00    107.17 o 
   2   4   9     2127.24     2406.85    178.47 o 
   4   4   9      271.35      179.05     92.35 o 
   6   4   9       57.34        0.00    100.58 o 
   8   4   9       11.77        0.00    129.96 o 
  10   4   9       80.09       83.74     92.20 o 
  12   4   9      155.23      300.91    103.38 o 
 -15   5   9      253.77      429.13    127.46 o 
 -13   5   9      205.42      193.60    112.01 o 
 -11   5   9      625.76      609.68    107.97 o 
  -9   5   9      703.25      661.82    163.65 o 
  -7   5   9       97.67       43.51    117.59 o 
  -5   5   9       24.25      395.90    165.07 o 
  -3   5   9      380.39      691.92    170.87 o 
  -1   5   9        0.27        0.00    142.19 o 
   1   5   9      173.47       77.77    151.00 o 
   3   5   9        2.58        0.00    142.89 o 
   5   5   9        1.20        0.00    148.71 o 
   7   5   9      191.62        0.00    116.15 o 
 -26   0  10     2898.47     2851.89    221.41 o 
 -24   0  10       49.36       89.05    105.89 o 
 -22   0  10     5465.19     5726.66    194.85 o 
 -20   0  10     9247.09     8696.50    238.17 o 
 -18   0  10     4712.37     4764.44    312.87 o 
 -16   0  10    38880.04    39356.03    803.78 o 
 -14   0  10     4027.52     3970.34    134.58 o 
 -12   0  10   111764.01   107865.80   2090.29 o 
 -10   0  10     5588.19     5371.67    250.29 o 
  -8   0  10   132918.84   133220.64   3665.34 o 
  -6   0  10    44979.27    45197.07   1306.82 o 
  -4   0  10   108801.77    99689.21   2220.14 o 
  -2   0  10     4841.30     4481.04    126.78 o 
   0   0  10     3927.59     3807.05    101.51 o 
   2   0  10     3739.94     4316.56    129.67 o 
   4   0  10     2930.97     3116.51    110.25 o 
   6   0  10      383.56      395.94     58.28 o 
   8   0  10    12829.45    13113.38    334.93 o 
  10   0  10      528.39      630.54    149.21 o 
  12   0  10     3505.70     3453.56    264.73 o 
  14   0  10      486.15      262.33    163.65 o 
  16   0  10     1497.70     1143.16    216.60 o 
  18   0  10     1580.13     1287.56    245.48 o 
  20   0  10      225.08      221.41    211.79 o 
 -29   1  10      672.73      687.25    192.53 o 
 -27   1  10     2033.58     2023.15    153.83 o 
 -25   1  10     1390.07     1221.23    124.38 o 
 -23   1  10     4826.63     4848.50    155.36 o 
 -21   1  10      184.93      206.16     64.71 o 
 -19   1  10     9945.30    10339.85    228.79 o 
 -17   1  10      142.08      119.86     52.47 o 
 -15   1  10     1521.65     1622.76     79.24 o 
 -13   1  10     3014.90     2933.01    131.20 o 
 -11   1  10      133.96      100.42     27.61 o 
  -9   1  10     2502.49     2391.15     97.69 o 
  -7   1  10     3801.77     3194.69    111.67 o 
  -5   1  10     7793.75     7771.56    146.28 o 
  -3   1  10    19001.91    20111.59    287.73 o 
  -1   1  10     6173.42     5907.37    116.25 o 
   1   1  10     5846.93     5442.11    113.00 o 
   3   1  10    11155.48    10908.20    170.77 o 
   5   1  10     1050.15      949.85     58.05 o 
   7   1  10     3614.32     3359.57    107.74 o 
   9   1  10       16.16       31.73     52.94 o 
  11   1  10     3009.44     3022.72    138.06 o 
  13   1  10      521.21      560.14    105.37 o 
  15   1  10      181.94      121.54    112.32 o 
  17   1  10      521.65      575.15    142.03 o 
  19   1  10       20.23        0.00    130.11 o 
 -28   2  10        7.41        0.00    141.99 o 
 -26   2  10      359.36      476.86    121.30 o 
 -24   2  10       76.73      141.76    100.16 o 
 -22   2  10      384.05      424.83    140.79 o 
 -20   2  10     2297.25     2508.83    147.00 o 
 -18   2  10       24.72       35.12     60.47 o 
 -16   2  10      234.64      249.80     64.37 o 
 -14   2  10     2685.24     2777.11     99.49 o 
 -12   2  10     3640.06     3554.25    114.74 o 
 -10   2  10    11269.03    10548.12    207.86 o 
  -8   2  10    13300.47    13441.66    245.65 o 
  -6   2  10    43389.50    43017.46    740.11 o 
  -4   2  10    10946.77    10515.46    259.62 o 
  -2   2  10    10949.13    10546.75    188.46 o 
   0   2  10    10713.93    10332.87    193.83 o 
   2   2  10     4283.16     4068.53    129.18 o 
   4   2  10       19.92        0.00     48.51 o 
   6   2  10       50.97        0.00     54.30 o 
   8   2  10     1213.70     1341.55     84.53 o 
  10   2  10     1532.13     1577.36     94.29 o 
  12   2  10      254.33      203.12     70.89 o 
  14   2  10      884.15      671.68    103.22 o 
  16   2  10      141.20      213.70     98.99 o 
  18   2  10       24.29        0.00    134.31 o 
 -25   3  10      931.57      913.17    148.02 o 
 -23   3  10     2953.85     3755.56    628.14 o 
 -21   3  10      441.80      615.59    120.05 o 
 -19   3  10     1789.96     2065.05    268.34 o 
 -17   3  10     1124.96     1169.72    129.31 o 
 -15   3  10      114.75       30.51     85.68 o 
 -13   3  10      851.07      907.73     77.05 o 
 -11   3  10     1623.43     1646.32    101.43 o 
  -9   3  10      321.10      261.32     70.44 o 
  -7   3  10     7852.78     7422.05    228.62 o 
  -5   3  10      101.54       16.61     59.52 o 
  -3   3  10      582.49      544.08     70.64 o 
  -1   3  10     6922.37     6739.28    245.79 o 
   1   3  10      178.55       70.18     94.34 o 
   3   3  10     3452.63     3602.74    139.00 o 
   5   3  10     2390.32     2593.72    124.56 o 
   7   3  10     9123.82     8914.28    227.93 o 
   9   3  10     3442.82     3319.67    146.67 o 
  11   3  10     2318.14     2370.32    127.83 o 
  13   3  10      878.61      751.67     98.06 o 
  15   3  10      206.81      151.58     91.01 o 
 -22   4  10       55.55       17.38    163.65 o 
 -20   4  10     1576.67     1458.96    190.13 o 
 -18   4  10      467.26      435.64    116.81 o 
 -16   4  10      999.93      946.59    229.84 o 
 -14   4  10     2280.20     2424.55    134.96 o 
 -12   4  10       82.26      116.96     78.59 o 
 -10   4  10     3026.68     2982.88    125.70 o 
  -8   4  10       10.32        0.00     79.91 o 
  -6   4  10     3255.73     3544.86    225.86 o 
  -4   4  10        5.82        0.00    121.60 o 
  -2   4  10      185.37      172.52    211.79 o 
   0   4  10      934.66      983.04    145.31 o 
   2   4  10        1.58        0.00    110.26 o 
   4   4  10        5.82        0.00    112.93 o 
   6   4  10      862.24      892.39    155.54 o 
   8   4  10      379.51      290.87    119.12 o 
  10   4  10     1094.28     1069.41    310.46 o 
  12   4  10       33.91       87.60    104.10 o 
 -15   5  10       10.76      100.27    115.00 o 
 -13   5  10       28.08        0.00    104.40 o 
 -11   5  10       12.76        0.00     93.17 o 
  -9   5  10      128.75       47.41    154.03 o 
  -7   5  10      259.27      263.77    158.84 o 
  -5   5  10     1677.50     1999.32    218.67 o 
  -3   5  10       54.98      193.90    160.00 o 
  -1   5  10      476.51      387.62    235.85 o 
   1   5  10      160.78      164.35    179.30 o 
   3   5  10       77.13      169.26    155.43 o 
   5   5  10     1465.40     1860.44    267.14 o 
 -29   1  11     1335.49     1318.17    150.02 o 
 -27   1  11        1.08        0.00    161.25 o 
 -25   1  11     1359.37     1318.36    127.33 o 
 -23   1  11     3583.26     3528.36    209.93 o 
 -21   1  11     7655.43     8041.46    265.67 o 
 -19   1  11    21481.32    21521.63    398.68 o 
 -17   1  11     8784.97     9169.16    206.70 o 
 -15   1  11    33962.08    33021.26    648.25 o 
 -13   1  11     1381.26     1471.57     76.89 o 
 -11   1  11    33884.88    32921.24    577.01 o 
  -9   1  11     2751.43     2710.39    110.39 o 
  -7   1  11    11053.27    11062.31    238.47 o 
  -5   1  11    13911.07    13439.51    209.48 o 
  -3   1  11      537.07      632.94     48.85 o 
  -1   1  11    26257.44    26642.81    369.54 o 
   1   1  11     1119.50     1201.00     61.61 o 
   3   1  11     3927.14     3747.53    126.80 o 
   5   1  11       24.62       83.84     79.55 o 
   7   1  11      153.51      129.24     55.26 o 
   9   1  11      849.51      769.18     73.38 o 
  11   1  11     6429.45     6493.43    197.61 o 
  13   1  11     1579.84     1392.34    147.79 o 
  15   1  11     2657.12     2709.81    233.45 o 
  17   1  11      749.33      720.78    153.13 o 
  19   1  11     2147.24     2214.01    211.00 o 
 -28   2  11      125.09      182.91    124.26 o 
 -26   2  11     5124.46     5192.17    235.37 o 
 -24   2  11     1108.86     1382.15    139.29 o 
 -22   2  11     2617.07     2609.90    159.53 o 
 -20   2  11     9403.08     9933.04    965.07 o 
 -18   2  11     5356.10     5214.82    161.53 o 
 -16   2  11     4672.43     4476.35    144.91 o 
 -14   2  11     7340.80     7371.65    163.18 o 
 -12   2  11      378.65      363.25     64.96 o 
 -10   2  11     1216.54     1265.32     77.80 o 
  -8   2  11       20.38        0.00     46.05 o 
  -6   2  11     3411.25     3345.73    164.39 o 
  -4   2  11    24034.96    23514.41    438.25 o 
  -2   2  11     6125.10     6090.23    134.46 o 
   0   2  11    27686.63    26449.49    407.99 o 
   2   2  11       47.27       32.97     61.66 o 
   4   2  11     7611.31     7351.43    178.47 o 
   6   2  11      941.95     1032.58     80.39 o 
   8   2  11     3077.21     3078.37    120.33 o 
  10   2  11      596.93      818.03     88.09 o 
  12   2  11     1400.77     1310.89     89.54 o 
  14   2  11      615.13      664.41     95.43 o 
  16   2  11        0.47       20.48    130.11 o 
 -25   3  11       17.94       11.12    164.86 o 
 -23   3  11     2883.22     2819.30    189.48 o 
 -21   3  11      385.86      426.22    113.96 o 
 -19   3  11      237.28      162.20     94.79 o 
 -17   3  11     4044.00     3905.79    153.50 o 
 -15   3  11     1134.16     1155.75     81.34 o 
 -13   3  11     8719.76     8626.17    192.31 o 
 -11   3  11      542.68      523.91     76.77 o 
  -9   3  11     1621.45     1779.51    108.97 o 
  -7   3  11     2822.47     2764.17    127.03 o 
  -5   3  11      498.87      637.48     78.69 o 
  -3   3  11    16474.35    17094.23    465.69 o 
  -1   3  11      131.56      100.98     97.57 o 
   1   3  11     2949.33     3099.84    178.47 o 
   3   3  11      595.32      568.42    117.42 o 
   5   3  11     1852.71     1852.78    116.50 o 
   7   3  11      153.59       92.79     85.14 o 
   9   3  11        6.32        0.00     71.19 o 
  11   3  11      210.94      186.96     84.39 o 
  13   3  11      722.92      671.53     99.95 o 
  15   3  11       39.22        0.00     91.01 o 
 -22   4  11        3.71       32.28    212.99 o 
 -20   4  11       77.45       57.15    113.49 o 
 -18   4  11      547.02      634.86    122.01 o 
 -16   4  11      213.65      217.52     92.29 o 
 -14   4  11     1269.48     1206.43    112.90 o 
 -12   4  11      106.76        9.35    120.54 o 
 -10   4  11      336.93      358.33     78.43 o 
  -8   4  11     4004.61     4177.64    173.33 o 
  -6   4  11     2221.94     2599.55    207.28 o 
  -4   4  11     3448.18     3879.33    282.78 o 
  -2   4  11     3397.50     4197.04    406.73 o 
   0   4  11     3767.05     4051.22    303.24 o 
   2   4  11     2934.74     3133.29    212.99 o 
   4   4  11     1880.91     1889.54    256.31 o 
   6   4  11     1701.90     1642.89    385.07 o 
   8   4  11       29.19      174.80    143.19 o 
  10   4  11      190.35       47.53    152.45 o 
 -15   5  11      159.98      239.77    122.67 o 
 -13   5  11      154.20       78.41     99.52 o 
 -11   5  11       22.12       59.91    198.55 o 
  -9   5  11       98.28      125.59    123.21 o 
  -7   5  11      470.46      514.52    186.20 o 
  -5   5  11        6.25        0.00    167.26 o 
  -3   5  11      212.05        0.00    241.87 o 
  -1   5  11      137.16      176.37    165.84 o 
   1   5  11      385.26      638.76    281.58 o 
   3   5  11      586.87      360.67    172.42 o 
 -28   0  12    13363.71    12764.92    510.21 o 
 -26   0  12      536.82      442.83    139.59 o 
 -24   0  12     8468.08     8454.59    363.41 o 
 -22   0  12      560.49      878.43    134.77 o 
 -20   0  12    11937.35    12014.74    370.63 o 
 -18   0  12     1363.97     1484.18    100.39 o 
 -16   0  12      126.45      164.20    128.76 o 
 -14   0  12     1978.64     2224.67    104.64 o 
 -12   0  12    13286.36    12965.00    303.55 o 
 -10   0  12      611.50      700.34    122.74 o 
  -8   0  12    17475.15    18028.29    606.48 o 
  -6   0  12    11934.60    11446.02    308.02 o 
  -4   0  12      212.62      202.02     73.66 o 
  -2   0  12    53536.57    52716.61    883.45 o 
   0   0  12     2620.09     2913.91     99.87 o 
   2   0  12    40182.54    42003.52    720.65 o 
   4   0  12     5475.99     5979.91    202.16 o 
   6   0  12    35621.52    36765.25   1197.31 o 
   8   0  12     4458.51     4507.67    283.99 o 
  10   0  12     8011.11     6919.15    363.41 o 
  12   0  12      484.48      575.19    175.69 o 
  14   0  12      342.65      259.92    180.50 o 
  16   0  12      170.44      132.37    190.13 o 
  18   0  12        2.43      168.47    206.97 o 
 -29   1  12       45.14       48.13    141.99 o 
 -27   1  12       39.47      129.11    104.04 o 
 -25   1  12      411.97      352.88    102.11 o 
 -23   1  12     1909.91     1935.78    109.65 o 
 -21   1  12      572.71      661.09     79.87 o 
 -19   1  12     2103.61     2211.92    104.00 o 
 -17   1  12    22633.06    21815.56    400.71 o 
 -15   1  12      390.95      508.66     86.99 o 
 -13   1  12    24697.23    24872.03    444.07 o 
 -11   1  12      704.19      798.50     75.29 o 
  -9   1  12    22405.16    20338.36    387.30 o 
  -7   1  12       81.49      153.51     60.78 o 
  -5   1  12    10495.75    10065.63    172.89 o 
  -3   1  12      142.38      153.31     42.91 o 
  -1   1  12      990.37     1009.16     60.21 o 
   1   1  12       20.79        0.00     38.10 o 
   3   1  12     2378.00     2491.85     88.57 o 
   5   1  12        3.06        0.00     51.73 o 
   7   1  12     2423.65     2495.73    103.20 o 
   9   1  12      231.60      267.77     81.56 o 
  11   1  12      155.70      212.42     97.99 o 
  13   1  12     1988.95     2183.07    217.80 o 
  15   1  12       44.50       86.70    126.77 o 
  17   1  12      467.68      462.52    149.49 o 
 -28   2  12      691.72      804.50    199.75 o 
 -26   2  12     1866.03     1875.75    164.04 o 
 -24   2  12     1419.53     1533.53    144.46 o 
 -22   2  12     5492.73     5367.17    509.01 o 
 -20   2  12       18.13       12.98     68.55 o 
 -18   2  12      666.73      564.84     81.70 o 
 -16   2  12     3724.44     3555.79    120.00 o 
 -14   2  12      954.13     1020.16     73.83 o 
 -12   2  12     6303.59     6189.89    159.85 o 
 -10   2  12     4897.07     4848.53    173.43 o 
  -8   2  12     5503.82     5201.40    190.01 o 
  -6   2  12     1957.98     2070.05    104.84 o 
  -4   2  12      134.92      122.79     58.32 o 
  -2   2  12      328.17      297.73     51.23 o 
   0   2  12    10115.46    10207.23    310.15 o 
   2   2  12    14238.70    13810.68    393.94 o 
   4   2  12    12475.38    11774.80    232.28 o 
   6   2  12     3704.85     3604.35    127.27 o 
   8   2  12     5620.51     5155.23    155.88 o 
  10   2  12     3676.65     3619.74    142.07 o 
  12   2  12     2135.17     2071.21    141.44 o 
  14   2  12      173.41      278.34    111.98 o 
  16   2  12        7.29      207.51    141.12 o 
 -25   3  12      736.74      710.62    185.31 o 
 -23   3  12       71.69        8.55    109.51 o 
 -21   3  12     1246.14     1281.96    138.03 o 
 -19   3  12       17.67       28.61     90.21 o 
 -17   3  12     6842.67     6909.72    179.58 o 
 -15   3  12      980.39     1139.40     82.87 o 
 -13   3  12    11524.42    10988.12    226.15 o 
 -11   3  12     1958.75     2069.73    121.10 o 
  -9   3  12     6380.20     5797.04    222.51 o 
  -7   3  12     1205.23     1048.99     93.80 o 
  -5   3  12     2368.03     2307.95    252.42 o 
  -3   3  12      325.36      362.33    246.68 o 
  -1   3  12       22.55       93.39    105.47 o 
   1   3  12       54.97       24.62    102.95 o 
   3   3  12     1165.47     1102.88    138.69 o 
   5   3  12        3.90       56.93     81.46 o 
   7   3  12      243.99      335.93     96.52 o 
   9   3  12      295.50      281.32    101.48 o 
  11   3  12       24.96       95.07     93.38 o 
  13   3  12      810.06      809.67    129.57 o 
 -20   4  12      842.75      924.88    142.83 o 
 -18   4  12        2.81        0.00    101.19 o 
 -16   4  12       77.94      119.76     90.07 o 
 -14   4  12      567.29      602.31    105.09 o 
 -12   4  12      360.41      367.24     81.41 o 
 -10   4  12     2694.53     2642.27    174.21 o 
  -8   4  12       34.17        0.00    134.31 o 
  -6   4  12      838.69     1074.52    446.44 o 
  -4   4  12      392.89      362.92    187.72 o 
  -2   4  12     2132.43     1924.16    189.74 o 
   0   4  12      469.79      496.72    241.87 o 
   2   4  12      109.10       22.85    135.98 o 
   4   4  12      725.60      587.75    154.16 o 
   6   4  12       27.69       69.89    141.47 o 
   8   4  12      364.04      243.52    154.16 o 
  10   4  12       10.40        0.00    191.33 o 
 -13   5  12      409.66      316.72    110.39 o 
 -11   5  12     3573.03     3499.12    267.14 o 
  -9   5  12     1608.52     1218.07    161.08 o 
  -7   5  12     2294.25     2314.34    239.88 o 
  -5   5  12      102.48      318.88    185.49 o 
  -3   5  12      133.67      375.83    186.29 o 
  -1   5  12      185.42        0.00    165.84 o 
   1   5  12      438.34      293.75    265.94 o 
 -29   1  13      530.15      510.21    168.47 o 
 -27   1  13     1084.71     1178.98    139.59 o 
 -25   1  13     5071.01     4891.52    169.69 o 
 -23   1  13     1493.99     1780.95    109.64 o 
 -21   1  13     3155.42     3291.84    137.65 o 
 -19   1  13      328.33      288.01     67.84 o 
 -17   1  13     8060.75     7522.33    188.58 o 
 -15   1  13    10112.75    10003.72    222.83 o 
 -13   1  13     1071.21     1085.09    103.41 o 
 -11   1  13    22570.69    22263.47    422.85 o 
  -9   1  13    26403.12    24511.98    737.96 o 
  -7   1  13    17261.78    16447.77    334.74 o 
  -5   1  13    39383.07    39370.38    531.12 o 
  -3   1  13    24593.87    25115.02    400.67 o 
  -1   1  13    22555.85    22159.38    597.13 o 
   1   1  13     1009.77      995.72     59.38 o 
   3   1  13    12092.85    12458.29    239.23 o 
   5   1  13     1107.57     1255.82     84.62 o 
   7   1  13      266.28      267.18     69.39 o 
   9   1  13     2137.44     2430.40    133.95 o 
  11   1  13      135.61      153.43    112.93 o 
  13   1  13      654.24      595.76    134.31 o 
  15   1  13       43.40       77.85    131.81 o 
  17   1  13      108.02      154.93    147.58 o 
 -28   2  13        4.44        0.00    114.28 o 
 -26   2  13     3345.63     3792.05    581.21 o 
 -24   2  13      872.20      918.19    129.50 o 
 -22   2  13      497.02      600.55    111.50 o 
 -20   2  13     1182.29     1200.95    103.25 o 
 -18   2  13     1505.99     1485.20    102.08 o 
 -16   2  13    16250.67    16241.47    290.86 o 
 -14   2  13     1640.08     1496.34     93.62 o 
 -12   2  13     5797.28     5747.24    167.43 o 
 -10   2  13    11294.51    11134.65    226.95 o 
  -8   2  13     4188.62     3769.44    126.38 o 
  -6   2  13    10554.13    10009.44    236.35 o 
  -4   2  13     3075.88     2914.95    125.00 o 
  -2   2  13     2824.47     2902.04    188.99 o 
   0   2  13     7975.91     8023.58    207.80 o 
   2   2  13        6.75        0.00     66.55 o 
   4   2  13     1099.32     1119.61     86.95 o 
   6   2  13     1055.31     1069.03     91.35 o 
   8   2  13     1882.00     2053.20    117.06 o 
  10   2  13     3023.30     3307.66    138.97 o 
  12   2  13     1061.38     1167.64    129.47 o 
  14   2  13     1242.45     1336.93    142.95 o 
 -25   3  13        5.94        0.00    138.38 o 
 -23   3  13     2826.29     3372.77    454.86 o 
 -21   3  13      302.06      132.98    106.93 o 
 -19   3  13     4613.09     4361.29    217.80 o 
 -17   3  13     1495.13     1567.39     95.04 o 
 -15   3  13      439.32      375.52     72.24 o 
 -13   3  13     2128.16     2060.29    104.97 o 
 -11   3  13       52.00       34.68     75.95 o 
  -9   3  13     3504.51     3714.97    154.02 o 
  -7   3  13     4231.73     4528.16    166.44 o 
  -5   3  13     9074.37     9427.32    242.43 o 
  -3   3  13     5471.86     5686.88    254.07 o 
  -1   3  13       33.63       58.41    113.16 o 
   1   3  13     3704.55     3661.49    205.89 o 
   3   3  13        8.04        0.00    104.15 o 
   5   3  13      151.70        7.10    152.82 o 
   7   3  13      776.87      859.51    112.36 o 
   9   3  13      110.19       47.42     99.75 o 
  11   3  13      771.85      746.71    110.86 o 
  13   3  13       84.50      152.95    103.82 o 
 -20   4  13     2992.01     2800.01    189.78 o 
 -18   4  13      903.50      960.84    119.17 o 
 -16   4  13      405.33      428.96    102.37 o 
 -14   4  13       37.56        0.00     86.17 o 
 -12   4  13       32.72        0.00     76.47 o 
 -10   4  13        7.96        0.00    104.07 o 
  -8   4  13      759.09      705.56    166.77 o 
  -6   4  13      281.66      172.08    151.46 o 
  -4   4  13     1029.00     1560.05    345.36 o 
  -2   4  13      110.38       12.18    139.05 o 
   0   4  13      231.46      242.84    146.61 o 
   2   4  13      419.60      285.19    239.46 o 
   4   4  13      674.94      722.77    166.36 o 
   6   4  13     1782.64     2136.30    535.48 o 
   8   4  13     1079.18     1339.96    194.18 o 
 -13   5  13       58.17      126.99    140.22 o 
 -11   5  13       28.50       56.42    134.86 o 
  -9   5  13        2.68       97.81    117.81 o 
  -7   5  13        6.99       23.52    180.00 o 
  -5   5  13       26.29       57.33    182.93 o 
  -3   5  13      151.76      425.77    189.60 o 
  -1   5  13       17.76      207.34    180.00 o 
 -28   0  14        4.27       26.47    134.77 o 
 -26   0  14     1316.29     1439.18    182.91 o 
 -24   0  14      113.40      151.62    117.93 o 
 -22   0  14    19632.73    19029.46    652.20 o 
 -20   0  14        5.01       62.57    117.93 o 
 -18   0  14    29544.23    29676.52    928.97 o 
 -16   0  14     1454.70     1633.23     99.28 o 
 -14   0  14   100995.55    96552.80   1896.73 o 
 -12   0  14      300.06      300.83    129.96 o 
 -10   0  14    49033.14    48790.21   1448.81 o 
  -8   0  14      893.54      741.25    154.03 o 
  -6   0  14     8177.57     7294.03    250.16 o 
  -4   0  14      476.11      474.65     85.22 o 
  -2   0  14      810.21      832.45     69.50 o 
   0   0  14     9861.95    10504.34    266.43 o 
   2   0  14     4147.62     4863.52    161.46 o 
   4   0  14       31.82       46.16     84.12 o 
   6   0  14     1894.68     2111.38    144.53 o 
   8   0  14     1433.83     1720.76    214.19 o 
  10   0  14      584.35      430.79    170.87 o 
  12   0  14     2480.18     2582.35    269.55 o 
  14   0  14      940.91      928.97    221.41 o 
  16   0  14     2694.46     2594.38    308.05 o 
 -29   1  14     2882.54     3208.08    269.55 o 
 -27   1  14      712.79      546.31    158.84 o 
 -25   1  14     4469.03     4486.85    199.87 o 
 -23   1  14     2829.89     2994.43    133.72 o 
 -21   1  14       43.55        0.00     66.68 o 
 -19   1  14     5691.33     5558.00    189.14 o 
 -17   1  14     2270.61     2479.36    240.64 o 
 -15   1  14      271.13      315.46     77.67 o 
 -13   1  14       28.29       89.24     81.87 o 
 -11   1  14     1016.06     1068.77     94.11 o 
  -9   1  14      618.31      727.14     86.83 o 
  -7   1  14     8133.32     7943.26    182.29 o 
  -5   1  14      230.91      275.88     51.45 o 
  -3   1  14    18456.90    18382.10    299.63 o 
  -1   1  14     2103.15     2438.34     98.71 o 
   1   1  14    15478.27    15635.76    229.99 o 
   3   1  14     2403.31     2378.99    104.07 o 
   5   1  14      181.35      220.13     68.24 o 
   7   1  14      295.07      289.40     87.45 o 
   9   1  14     1136.68     1148.18    136.19 o 
  11   1  14        2.30        0.00    122.74 o 
  13   1  14        1.27       43.22    158.84 o 
  15   1  14      113.80      279.73    142.68 o 
 -28   2  14       11.62        0.00    113.51 o 
 -26   2  14      585.70      596.48    131.61 o 
 -24   2  14      385.23      510.22    117.94 o 
 -22   2  14     5047.15     5264.32    249.93 o 
 -20   2  14     6165.68     5973.32    297.24 o 
 -18   2  14     4693.40     4773.53    163.60 o 
 -16   2  14    10493.22    10249.86    213.94 o 
 -14   2  14     6945.29     6728.68    225.44 o 
 -12   2  14     7319.43     7333.41    291.10 o 
 -10   2  14     1512.62     1404.32     91.57 o 
  -8   2  14      611.33      620.79     74.80 o 
  -6   2  14     1192.95     1225.54    102.24 o 
  -4   2  14      100.33      120.50     70.05 o 
  -2   2  14     7228.24     6768.88    192.79 o 
   0   2  14     4370.73     4267.25    155.40 o 
   2   2  14     1092.39     1160.54     99.97 o 
   4   2  14      453.93      475.48     96.27 o 
   6   2  14      716.14      609.56     85.84 o 
   8   2  14       14.33        0.00     77.44 o 
  10   2  14      381.08      354.70    109.42 o 
  12   2  14      745.78      801.37    132.75 o 
  14   2  14      914.15      828.87    165.76 o 
 -25   3  14      879.76     1189.80    161.32 o 
 -23   3  14        4.16       10.13    109.48 o 
 -21   3  14      319.28      246.51    109.74 o 
 -19   3  14      139.74      262.66     91.00 o 
 -17   3  14       29.64       12.20     67.65 o 
 -15   3  14      560.18      672.61     79.52 o 
 -13   3  14     1888.71     1973.45    129.88 o 
 -11   3  14      936.91      881.92    102.11 o 
  -9   3  14        5.70       95.64     80.40 o 
  -7   3  14     4241.34     3986.99    160.15 o 
  -5   3  14      400.32      531.88    134.31 o 
  -3   3  14     6461.53     6630.38    276.53 o 
  -1   3  14     2116.16     2192.86    181.18 o 
   1   3  14     8426.59     8553.96    310.48 o 
   3   3  14     1557.09     1500.41    163.13 o 
   5   3  14     2392.97     2777.55    199.02 o 
   7   3  14      480.83      419.21    143.18 o 
   9   3  14      199.10      266.43    123.26 o 
  11   3  14       13.81       56.82    109.50 o 
 -20   4  14      669.63      766.93    138.03 o 
 -18   4  14      107.00      149.60    102.08 o 
 -16   4  14     3052.99     2780.45    156.80 o 
 -14   4  14      106.40        0.00     79.92 o 
 -12   4  14     1315.38     1396.33    108.06 o 
 -10   4  14      108.70      144.56     97.53 o 
  -8   4  14      542.85      415.15    161.67 o 
  -6   4  14       81.30      306.85    162.45 o 
  -4   4  14      135.55      238.41    158.24 o 
  -2   4  14      599.85      431.92    338.14 o 
   0   4  14      693.37      497.54    163.42 o 
   2   4  14      312.98      355.42    158.99 o 
   4   4  14     1803.28     1952.33    207.59 o 
   6   4  14      323.70      257.35    164.82 o 
 -11   5  14        5.00        0.00    135.30 o 
  -9   5  14      230.02      114.98    197.99 o 
  -7   5  14      212.29        0.00    184.65 o 
  -5   5  14     1431.30     1592.16    235.65 o 
  -3   5  14      918.09     1018.64    219.03 o 
 -29   1  15      239.78      534.28    168.47 o 
 -27   1  15     5075.66     5236.89    312.87 o 
 -25   1  15     2650.74     2608.65    303.24 o 
 -23   1  15     3873.14     3854.57    168.26 o 
 -21   1  15     5268.22     4957.56    269.48 o 
 -19   1  15       40.40       10.31     66.07 o 
 -17   1  15      128.08      103.97     66.23 o 
 -15   1  15     3619.94     3632.84    135.29 o 
 -13   1  15     1219.81     1687.72    135.00 o 
 -11   1  15    20331.01    18989.46    386.98 o 
  -9   1  15       87.99      100.95     78.12 o 
  -7   1  15    12924.41    12696.01    254.37 o 
  -5   1  15     1431.52     1493.27     76.52 o 
  -3   1  15     1056.86     1202.88     73.54 o 
  -1   1  15     4358.67     4539.20    156.46 o 
   1   1  15     2358.56     2567.34     89.59 o 
   3   1  15    15573.30    15411.12    333.88 o 
   5   1  15     8795.53     8807.09    215.00 o 
   7   1  15     4010.58     3871.78    178.56 o 
   9   1  15     3188.97     3654.39    207.59 o 
  11   1  15     1510.06     1611.94    169.17 o 
  13   1  15     2000.47     1955.94    186.06 o 
 -26   2  15     2337.93     2511.26    336.93 o 
 -24   2  15     2775.75     2983.84    290.00 o 
 -22   2  15     3569.44     3703.22    161.82 o 
 -20   2  15     5656.53     5618.40    232.28 o 
 -18   2  15      547.66      660.32     89.80 o 
 -16   2  15    14366.35    13783.15    415.11 o 
 -14   2  15        1.25       59.82     75.38 o 
 -12   2  15    10427.78    10064.40    229.69 o 
 -10   2  15     2879.49     2974.04    147.98 o 
  -8   2  15     5800.10     5789.96    163.02 o 
  -6   2  15     4391.59     4624.57    175.04 o 
  -4   2  15        9.92       34.25     73.50 o 
  -2   2  15     2501.01     2792.14    178.59 o 
   0   2  15       98.40      115.52    134.77 o 
   2   2  15     1128.23     1250.45    109.94 o 
   4   2  15     4957.34     4980.47    167.78 o 
   6   2  15      311.38      307.36     85.31 o 
   8   2  15      190.22      157.58     86.79 o 
  10   2  15      610.22      662.16    119.38 o 
  12   2  15       50.82        0.00    110.07 o 
 -25   3  15      954.38      893.87    156.09 o 
 -23   3  15        7.54        0.00    109.00 o 
 -21   3  15      382.92      314.88    113.28 o 
 -19   3  15      348.41      455.85    115.66 o 
 -17   3  15       94.05       57.83     71.32 o 
 -15   3  15       24.31        0.00     68.33 o 
 -13   3  15     5913.85     5922.45    312.48 o 
 -11   3  15      178.64      147.37     88.15 o 
  -9   3  15     6709.10     7288.51    249.29 o 
  -7   3  15        0.63       22.12     77.97 o 
  -5   3  15     2649.23     2753.02    334.53 o 
  -3   3  15      715.29      716.37    148.84 o 
  -1   3  15     1027.15     1130.58    164.97 o 
   1   3  15      803.06      867.74    155.65 o 
   3   3  15       95.75       88.64    129.78 o 
   5   3  15     1155.75     1256.74    169.54 o 
   7   3  15     1053.10     1315.71    454.86 o 
   9   3  15     1061.32     1087.41    176.46 o 
 -20   4  15        9.65       14.50    103.06 o 
 -18   4  15     1102.82     1143.68    125.49 o 
 -16   4  15      285.10      232.06    100.54 o 
 -14   4  15     2739.03     3018.04    142.17 o 
 -12   4  15     2581.44     2667.62    164.80 o 
 -10   4  15     5627.05     5731.01    306.32 o 
  -8   4  15     1290.90     1518.26    204.13 o 
  -6   4  15     1856.37     2044.52    211.62 o 
  -4   4  15      818.42      760.94    182.65 o 
  -2   4  15      579.55      473.32    169.96 o 
   0   4  15       37.80        1.97    152.90 o 
   2   4  15      515.79      611.29    176.08 o 
   4   4  15      233.39      229.30    222.62 o 
   6   4  15      105.62      146.77    169.60 o 
 -28   0  16     3176.84     3123.84    255.11 o 
 -26   0  16     4773.07     4312.73    288.80 o 
 -24   0  16     6214.99     6170.68    334.53 o 
 -22   0  16     1418.07     1391.05    190.13 o 
 -20   0  16     5955.03     5504.03    317.68 o 
 -18   0  16     2438.23     2421.10    221.41 o 
 -16   0  16     9211.53     9073.11    418.76 o 
 -14   0  16     2994.07     3634.06    291.21 o 
 -12   0  16    17081.41    16933.26    635.36 o 
 -10   0  16     2898.83     3210.48    262.33 o 
  -8   0  16    49134.73    44212.75   1359.76 o 
  -6   0  16     6932.02     6242.88    365.81 o 
  -4   0  16    40579.28    40232.77   1135.49 o 
  -2   0  16     4548.42     4440.15    138.34 o 
   0   0  16    35258.60    37890.85    853.25 o 
   2   0  16     3439.58     3646.14    185.47 o 
   4   0  16    14608.23    15858.59    563.16 o 
   6   0  16     1632.00     1545.08    206.97 o 
   8   0  16      867.13      582.41    175.69 o 
  10   0  16      574.64      488.55    192.53 o 
  12   0  16       23.01        0.00    175.69 o 
  14   0  16       19.03        0.00    192.53 o 
 -29   1  16      311.07      447.64    168.47 o 
 -27   1  16      428.47      455.69    115.38 o 
 -25   1  16        6.43       31.90    103.14 o 
 -23   1  16     2500.13     2568.44    131.61 o 
 -21   1  16      836.94      834.40     93.55 o 
 -19   1  16     3088.92     2920.65    135.25 o 
 -17   1  16     2345.79     2354.82    117.53 o 
 -15   1  16     9331.54     9272.52    243.27 o 
 -13   1  16     2411.34     2763.82    169.60 o 
 -11   1  16     6165.97     5684.02    190.56 o 
  -9   1  16     5318.78     5270.69    189.37 o 
  -7   1  16     1278.29     1377.10     97.17 o 
  -5   1  16      844.32      926.85     80.35 o 
  -3   1  16     1279.32     1489.04    176.27 o 
  -1   1  16      411.31      525.35     67.70 o 
   1   1  16      975.77      879.52     83.05 o 
   3   1  16      151.39      270.80     74.81 o 
   5   1  16      252.05      269.76     89.13 o 
   7   1  16     1342.85     1405.03    123.62 o 
   9   1  16      241.50      209.63    144.40 o 
  11   1  16      789.15      830.22    156.53 o 
  13   1  16       29.08       27.35    133.39 o 
 -26   2  16      124.75      242.98    121.81 o 
 -24   2  16       97.48      145.85     95.24 o 
 -22   2  16     2574.22     2537.47    143.32 o 
 -20   2  16       68.52        0.00     94.04 o 
 -18   2  16      236.92      342.95    118.27 o 
 -16   2  16      329.42      364.79     74.09 o 
 -14   2  16        7.22        0.00     71.78 o 
 -12   2  16      761.51      698.98     87.78 o 
 -10   2  16      711.15      851.46     90.34 o 
  -8   2  16     8454.04     8947.89    210.95 o 
  -6   2  16     9481.20     9441.76    246.90 o 
  -4   2  16     8476.09     7789.58    367.40 o 
  -2   2  16     8246.30     8304.08    293.55 o 
   0   2  16     1467.57     1426.77    153.16 o 
   2   2  16      848.95      780.68    161.25 o 
   4   2  16      701.35      986.38    180.88 o 
   6   2  16      428.69      274.10     90.11 o 
   8   2  16       21.74        0.00    101.29 o 
  10   2  16        7.10        0.00    109.71 o 
  12   2  16      142.44        0.00    175.69 o 
 -23   3  16     4058.13     4273.56    221.98 o 
 -21   3  16      661.74      984.27    241.87 o 
 -19   3  16     7610.68     7277.22    184.08 o 
 -17   3  16     1201.80     1266.92     98.45 o 
 -15   3  16     4129.12     3992.89    136.90 o 
 -13   3  16      106.24        0.00     88.27 o 
 -11   3  16      793.59      763.10    107.10 o 
  -9   3  16      588.09      718.44    105.15 o 
  -7   3  16      312.15      360.22    141.22 o 
  -5   3  16      861.70      845.96    155.70 o 
  -3   3  16      551.27      561.00    150.54 o 
  -1   3  16       86.01      112.16    139.26 o 
   1   3  16      111.16      249.67    144.38 o 
   3   3  16      202.47      218.24    146.84 o 
   5   3  16      402.40      420.16    158.02 o 
   7   3  16     2674.19     2573.78    217.11 o 
   9   3  16      632.42      580.81    166.83 o 
 -18   4  16      948.84      857.63    122.95 o 
 -16   4  16      443.62      356.32    107.06 o 
 -14   4  16       26.59        0.00     88.23 o 
 -12   4  16       96.06       86.95    158.76 o 
 -10   4  16      217.81      164.51    171.25 o 
  -8   4  16       48.34        0.00    156.12 o 
  -6   4  16     1396.46     1631.60    363.41 o 
  -4   4  16      198.00      240.04    178.09 o 
  -2   4  16     2504.30     2213.26    227.14 o 
   0   4  16       59.36        0.00    166.12 o 
   2   4  16      656.97      715.71    188.32 o 
   4   4  16       10.16        0.00    190.13 o 
 -27   1  17      825.77      952.60    279.17 o 
 -25   1  17     4060.64     3894.77    411.54 o 
 -23   1  17      535.99      391.91    152.82 o 
 -21   1  17    13523.66    13591.70    302.50 o 
 -19   1  17     2183.17     2140.43    197.19 o 
 -17   1  17    13336.38    13142.75    293.35 o 
 -15   1  17     5267.11     4961.10    296.02 o 
 -13   1  17    34181.18    32949.19    752.91 o 
 -11   1  17     7323.28     7155.98    349.09 o 
  -9   1  17     5930.58     5879.88    204.41 o 
  -7   1  17     3315.61     3461.88    139.87 o 
  -5   1  17      618.68      556.60     88.00 o 
  -3   1  17       30.00       52.99     71.55 o 
  -1   1  17     3151.28     3460.33    133.28 o 
   1   1  17      784.98      775.12     84.12 o 
   3   1  17     1746.85     1863.70    158.24 o 
   5   1  17      110.27      186.90     91.42 o 
   7   1  17     2351.00     2294.87    257.79 o 
   9   1  17      155.42      168.56    127.60 o 
  11   1  17      226.56      378.63    271.95 o 
 -26   2  17        5.54       26.00    209.38 o 
 -24   2  17      993.48      931.56    115.26 o 
 -22   2  17      180.01      197.32     94.46 o 
 -20   2  17      193.57      187.37     89.17 o 
 -18   2  17      502.91      570.72     95.02 o 
 -16   2  17     1813.86     1647.41    102.44 o 
 -14   2  17     1034.65     1125.04    110.12 o 
 -12   2  17     4150.42     3871.22    148.89 o 
 -10   2  17     5148.39     4987.83    163.83 o 
  -8   2  17     1998.11     2290.26    136.35 o 
  -6   2  17     8771.34     9125.06    251.87 o 
  -4   2  17       85.55      190.95    118.98 o 
  -2   2  17     6976.51     6825.10    270.56 o 
   0   2  17      709.77      781.58    191.33 o 
   2   2  17     4505.96     4392.62    230.55 o 
   4   2  17      501.32      655.34    112.39 o 
   6   2  17      887.92      867.85    107.54 o 
   8   2  17      621.31      870.49    136.88 o 
  10   2  17        1.58       19.77    118.03 o 
 -23   3  17     1274.49     1161.93    153.16 o 
 -21   3  17      126.99      154.64    112.16 o 
 -19   3  17     5496.04     5131.40    161.93 o 
 -17   3  17       58.35        0.00     75.11 o 
 -15   3  17     6099.58     5678.89    174.57 o 
 -13   3  17      213.96       39.89     94.62 o 
 -11   3  17     2518.81     2794.00    155.28 o 
  -9   3  17      461.98      353.11     99.59 o 
  -7   3  17      973.43     1112.13    169.01 o 
  -5   3  17        0.75       24.25    136.01 o 
  -3   3  17      136.96      196.68    142.03 o 
  -1   3  17       30.23        0.00    131.22 o 
   1   3  17     2486.18     2823.32    223.74 o 
   3   3  17      469.70      371.96    156.31 o 
   5   3  17     1223.03     1037.14    184.49 o 
   7   3  17       17.48       60.19    161.39 o 
 -18   4  17        2.99       54.26    105.05 o 
 -16   4  17      135.55      128.82    120.89 o 
 -14   4  17      223.37      152.28     94.43 o 
 -12   4  17      326.13      129.24    184.49 o 
 -10   4  17       16.20       34.00    185.31 o 
  -8   4  17      341.08      216.61    244.28 o 
  -6   4  17      390.10      542.59    184.59 o 
  -4   4  17     1765.27     2364.38    233.07 o 
  -2   4  17     1401.71     1470.32    257.51 o 
   0   4  17     2348.78     2507.52    257.51 o 
   2   4  17      776.06      649.29    200.75 o 
 -28   0  18     2489.02     2654.55    252.70 o 
 -26   0  18     2074.67     2161.18    233.45 o 
 -24   0  18    12555.46    11705.99    495.77 o 
 -22   0  18      649.15      693.12    187.72 o 
 -20   0  18    20010.27    18901.91    690.71 o 
 -18   0  18     5349.47     4909.59    329.71 o 
 -16   0  18      380.65      861.58    202.16 o 
 -14   0  18    11421.16    10996.03    515.03 o 
 -12   0  18     7225.57     6493.17    406.73 o 
 -10   0  18    14129.41    13289.58    575.19 o 
  -8   0  18      163.54      197.35    199.75 o 
  -6   0  18    13038.08    12252.30    534.28 o 
  -4   0  18       26.38        0.00     87.08 o 
  -2   0  18      247.45      240.71     74.20 o 
   0   0  18     2028.86     2355.36    164.82 o 
   2   0  18     6788.29     7163.93    267.70 o 
   4   0  18     7295.54     7347.53    382.66 o 
   8   0  18      151.86      149.21    178.09 o 
  10   0  18     3038.14     3025.17    296.02 o 
 -27   1  18     2183.30     2208.25    171.78 o 
 -25   1  18     1989.38     1729.91    161.24 o 
 -23   1  18     1672.20     1724.47    155.57 o 
 -21   1  18     1314.96     1820.10    159.30 o 
 -19   1  18     2280.76     2230.00    149.53 o 
 -17   1  18       16.76       16.14     75.62 o 
 -15   1  18       34.84       68.09    119.12 o 
 -13   1  18       48.11      241.24    255.11 o 
 -11   1  18      416.37      607.57    115.06 o 
  -9   1  18     6262.60     6330.74    187.59 o 
  -7   1  18      191.11       92.37     82.65 o 
  -5   1  18     5710.99     6088.02    236.21 o 
  -3   1  18      465.26      461.62     86.15 o 
  -1   1  18      918.36     1087.30    107.03 o 
   1   1  18      433.30      297.12     82.67 o 
   3   1  18     1697.01     1491.03    122.26 o 
   5   1  18       71.66       73.48     93.63 o 
   7   1  18      245.05      164.98    123.16 o 
   9   1  18      131.92       54.33    200.96 o 
 -26   2  18      465.50      631.70    246.68 o 
 -24   2  18     2118.49     2220.78    147.57 o 
 -22   2  18      928.80     1012.98    118.05 o 
 -20   2  18     1861.25     1871.71    149.60 o 
 -18   2  18     1252.50     1309.99    115.97 o 
 -16   2  18      153.20      127.50     72.18 o 
 -14   2  18      135.80      174.90     85.82 o 
 -12   2  18     1973.26     2013.93    133.39 o 
 -10   2  18     2500.81     2193.40    124.16 o 
  -8   2  18     3558.52     3840.70    175.17 o 
  -6   2  18      526.10      628.65    108.91 o 
  -4   2  18     1053.84     1234.04    155.70 o 
  -2   2  18       70.80        0.00    120.79 o 
   0   2  18       67.58      190.78    145.60 o 
   2   2  18      117.99      104.24    130.11 o 
   4   2  18      726.37      611.43    151.34 o 
   6   2  18     1529.84     1597.55    147.47 o 
   8   2  18     1626.03     1553.60    149.99 o 
 -23   3  18      133.60      278.28    135.98 o 
 -21   3  18       60.83        0.00     91.47 o 
 -19   3  18       49.10       13.89     83.49 o 
 -17   3  18     2378.05     2118.22    118.54 o 
 -15   3  18     2680.95     2436.88    160.44 o 
 -13   3  18     4552.47     4554.57    194.60 o 
 -11   3  18     1667.93     1799.87    186.13 o 
  -9   3  18     6460.81     6567.06    299.51 o 
  -7   3  18     1182.33     1316.12    398.30 o 
  -5   3  18     4242.02     4580.27    262.33 o 
  -3   3  18      111.36      112.28    147.58 o 
  -1   3  18      432.17      333.12    154.87 o 
   1   3  18      157.52        0.00    151.45 o 
   3   3  18       93.05        0.00    148.31 o 
   5   3  18      553.96      575.32    179.79 o 
 -16   4  18     1081.60     1066.61    188.28 o 
 -14   4  18        3.46        0.00    113.75 o 
 -12   4  18     1936.86     1594.60    226.95 o 
 -10   4  18      126.02        0.00    181.70 o 
  -8   4  18     1404.96     1630.75    222.91 o 
  -6   4  18      118.28       35.96    212.99 o 
  -4   4  18      360.53      323.01    181.09 o 
  -2   4  18      129.20      223.39    232.24 o 
   0   4  18      143.99        0.00    179.21 o 
 -27   1  19      284.56      344.60    225.02 o 
 -25   1  19       37.70       70.47    120.23 o 
 -23   1  19       54.39      270.77    124.25 o 
 -21   1  19     1421.61     1479.38    164.86 o 
 -19   1  19      191.43      192.18     90.20 o 
 -17   1  19     4993.38     4757.52    175.57 o 
 -15   1  19       52.09      142.20    131.09 o 
 -13   1  19       94.97      138.16    188.92 o 
 -11   1  19     9826.21     9575.58    277.75 o 
  -9   1  19       14.10        0.00     83.31 o 
  -7   1  19    12893.39    13306.13    346.94 o 
  -5   1  19     5030.69     5321.72    254.97 o 
  -3   1  19    15790.43    15523.73    308.55 o 
  -1   1  19     4633.85     4996.21    185.76 o 
   1   1  19     5266.83     5516.52    203.17 o 
   3   1  19     1696.22     2004.60    137.64 o 
   5   1  19     1655.32     1730.52    138.47 o 
   7   1  19       81.80      177.66    131.00 o 
   9   1  19      185.02      202.82    139.51 o 
 -26   2  19     4052.57     4174.72    192.18 o 
 -24   2  19      211.21       41.53    151.88 o 
 -22   2  19     7291.75     7261.38    230.99 o 
 -20   2  19      142.72      291.10     99.05 o 
 -18   2  19    10826.22    10262.53    267.97 o 
 -16   2  19       19.32        0.00     84.14 o 
 -14   2  19     2058.38     2171.76    133.11 o 
 -12   2  19      386.47      373.18     95.90 o 
 -10   2  19     1569.22     1759.09    122.70 o 
  -8   2  19       19.41       86.41    102.05 o 
  -6   2  19      605.38      791.37    152.13 o 
  -4   2  19       14.54      193.09    131.81 o 
  -2   2  19     1073.26     1485.33    168.37 o 
   0   2  19      272.37      415.17    141.91 o 
   2   2  19       85.68       64.98    141.99 o 
   4   2  19      807.36      876.02    233.45 o 
   6   2  19       22.15       86.91    149.29 o 
 -21   3  19      786.65      924.67    121.58 o 
 -19   3  19      432.11      540.51     97.67 o 
 -17   3  19       51.65        5.57     82.14 o 
 -15   3  19     1010.14     1015.31    135.06 o 
 -13   3  19       55.34        0.00    103.67 o 
 -11   3  19      609.64      423.27    113.52 o 
  -9   3  19     1057.08     1462.95    259.92 o 
  -7   3  19       72.36       32.83    291.21 o 
  -5   3  19     4725.40     5235.16    392.29 o 
  -3   3  19      506.90      372.26    159.72 o 
  -1   3  19     2694.38     2901.18    232.06 o 
   1   3  19      392.96      315.13    167.55 o 
   3   3  19      514.82      288.80    315.27 o 
 -14   4  19      234.55        0.00    250.29 o 
 -12   4  19      265.51      158.48    235.85 o 
 -10   4  19      130.68        0.00    185.28 o 
  -8   4  19        7.15       18.13    181.61 o 
  -6   4  19      191.67      222.10    187.76 o 
  -4   4  19      148.42      302.35    182.64 o 
 -26   0  20     2857.51     3063.68    288.80 o 
 -24   0  20     7918.98     7434.17    418.76 o 
 -22   0  20      184.29      322.49    199.75 o 
 -20   0  20     6150.89     5848.18    382.66 o 
 -18   0  20     3206.75     3730.32    327.31 o 
 -14   0  20    11264.44    10601.33    531.87 o 
 -12   0  20    10368.61     9008.13    498.18 o 
 -10   0  20     8971.52     8704.89    490.96 o 
  -8   0  20       13.83        0.00    202.16 o 
  -6   0  20     9532.21    10178.83    346.36 o 
  -4   0  20      282.14      282.69    133.36 o 
  -2   0  20      800.95      908.23    137.88 o 
   0   0  20     3043.35     3337.64    199.43 o 
   2   0  20       89.54        0.00    149.21 o 
   4   0  20      787.71     1078.18    206.97 o 
   6   0  20      667.76      782.16    206.97 o 
   8   0  20      469.85      500.59    209.38 o 
 -27   1  20      154.08       92.11    138.38 o 
 -25   1  20      614.41      629.11    144.24 o 
 -23   1  20       75.64       96.36    128.29 o 
 -21   1  20     2176.40     2270.49    216.60 o 
 -19   1  20      414.90      362.86    148.02 o 
 -17   1  20     2956.52     2917.25    152.41 o 
 -15   1  20     6412.56     5986.93    418.76 o 
 -13   1  20      174.43        0.00    375.44 o 
 -11   1  20     3169.03     3115.21    250.80 o 
  -9   1  20     4835.47     4823.06    176.30 o 
  -7   1  20       47.22       40.47     90.32 o 
  -5   1  20      755.36      776.20    126.31 o 
  -3   1  20        1.26        0.00    127.80 o 
  -1   1  20      512.84      363.03    135.35 o 
   1   1  20      562.91      641.54    111.76 o 
   3   1  20      539.37      448.06    110.70 o 
   5   1  20     1100.62     1154.98    244.28 o 
   7   1  20      381.19      261.49    141.91 o 
 -24   2  20       73.56       25.45    109.03 o 
 -22   2  20     1063.44     1142.35    128.10 o 
 -20   2  20      304.98      405.38    110.41 o 
 -18   2  20     4592.12     4439.15    164.62 o 
 -16   2  20     1843.18     1943.44    135.58 o 
 -14   2  20     7431.51     7015.68    212.36 o 
 -12   2  20     8625.85     8691.99    231.16 o 
 -10   2  20     6247.82     6494.95    202.42 o 
  -8   2  20     1054.37     1107.27    131.63 o 
  -6   2  20     1449.37     1619.53    179.30 o 
  -4   2  20      103.63       85.21    141.01 o 
  -2   2  20      235.24      350.66    143.90 o 
   0   2  20      105.90      249.08    143.19 o 
   2   2  20      787.43      474.65    160.04 o 
   4   2  20      608.40      332.12    235.85 o 
   6   2  20      461.87      558.35    245.48 o 
 -21   3  20      963.35      806.17    119.70 o 
 -19   3  20      555.63      454.21     99.22 o 
 -17   3  20      190.67       16.64     86.53 o 
 -15   3  20      650.51      813.67    134.87 o 
 -13   3  20       61.03        0.00    183.41 o 
 -11   3  20      136.88        0.00    162.74 o 
  -9   3  20      430.87      336.90    176.89 o 
  -7   3  20       75.98       32.17    163.42 o 
  -5   3  20      638.99      699.81    277.97 o 
  -3   3  20     1352.50     1902.95    310.46 o 
  -1   3  20     1164.45     1165.36    222.62 o 
   1   3  20     1967.29     2077.35    221.15 o 
 -10   4  20       17.48        0.00    188.10 o 
 -25   1  21      287.99      310.46    142.74 o 
 -23   1  21    10582.79     9991.12    432.00 o 
 -21   1  21      250.13      369.98    154.97 o 
 -19   1  21     6980.42     7014.23    375.44 o 
 -17   1  21       46.22        0.00    148.57 o 
 -15   1  21      720.35      886.21    483.74 o 
 -13   1  21      502.86      603.94    231.04 o 
 -11   1  21      209.12       96.27    102.04 o 
  -9   1  21     3211.81     3291.22    159.74 o 
  -7   1  21     1683.32     1788.14    131.57 o 
  -5   1  21      223.45      218.70    121.54 o 
  -3   1  21     1646.83     1909.88    179.21 o 
  -1   1  21      167.00       93.86    204.57 o 
   1   1  21       19.03        0.00    140.79 o 
   3   1  21     1297.84     1356.11    147.21 o 
   5   1  21     1062.23     1217.47    165.39 o 
 -24   2  21      186.46      160.39    115.04 o 
 -22   2  21      112.30      167.93    111.28 o 
 -20   2  21      553.39      550.71    115.64 o 
 -18   2  21       33.43        0.00    106.64 o 
 -16   2  21     2267.66     2411.00    151.50 o 
 -14   2  21      183.58      120.97    103.49 o 
 -12   2  21     4122.35     4149.94    242.47 o 
 -10   2  21      680.43      694.75    133.86 o 
  -8   2  21     9707.38     9895.30    582.41 o 
  -6   2  21       16.92        0.00    140.14 o 
  -4   2  21     2528.31     2677.60    209.01 o 
  -2   2  21        0.86        0.00    137.38 o 
   0   2  21      360.67      467.31    182.91 o 
   2   2  21      113.79        0.00    219.01 o 
   4   2  21        2.55       48.13    235.85 o 
 -19   3  21        5.38        0.00    107.90 o 
 -17   3  21     1617.09     1510.04    129.93 o 
 -15   3  21      928.55      888.05    188.89 o 
 -13   3  21       60.68        0.00    191.97 o 
 -11   3  21      589.55      675.54    188.78 o 
  -9   3  21      594.42      461.69    287.60 o 
  -7   3  21     1759.42     1829.74    213.43 o 
  -5   3  21      353.04      333.15    174.37 o 
  -3   3  21       73.46        0.00    162.94 o 
  -1   3  21      221.05      162.71    175.63 o 
 -26   0  22      584.69      192.53    216.60 o 
 -24   0  22      923.70      827.89    243.07 o 
 -22   0  22      637.38      515.03    235.85 o 
 -20   0  22     5168.88     4767.59    380.25 o 
 -18   0  22      957.92      796.60    264.73 o 
 -16   0  22     4373.77     4380.12    397.10 o 
 -14   0  22     1743.91     1638.94    310.46 o 
 -12   0  22     3664.69     3867.50    382.66 o 
 -10   0  22     1419.05     1759.27    308.05 o 
  -8   0  22       23.19        0.00    130.89 o 
  -6   0  22    10438.40    10722.76    434.40 o 
  -4   0  22     4145.74     4618.54    252.47 o 
  -2   0  22     5181.74     5698.28    454.86 o 
   0   0  22     3715.11     4495.64    322.49 o 
   2   0  22     1615.25     1458.44    233.45 o 
   4   0  22     1488.60     1833.87    255.11 o 
 -25   1  22     2449.18     2301.99    206.86 o 
 -23   1  22       13.27       87.21    153.16 o 
 -21   1  22     4466.38     4648.31    375.44 o 
 -19   1  22        0.40       42.20    159.45 o 
 -17   1  22     1201.64     1490.55    227.43 o 
 -15   1  22      259.54      121.95    227.43 o 
 -13   1  22       44.82      158.94    243.07 o 
 -11   1  22       40.49        0.00    105.63 o 
  -9   1  22      139.39      143.46    104.65 o 
  -7   1  22      111.35        0.00     99.91 o 
  -5   1  22     1012.21     1093.00    171.32 o 
  -3   1  22      145.85       19.80    161.25 o 
  -1   1  22      417.38      430.79    231.04 o 
   1   1  22      100.39        0.00    206.97 o 
   3   1  22      131.04        0.00    182.91 o 
 -22   2  22      145.34      190.32    116.79 o 
 -20   2  22      518.19      532.17    152.15 o 
 -18   2  22      791.62      990.68    122.37 o 
 -16   2  22     1231.96      963.78    165.37 o 
 -14   2  22     1189.31     1213.72    131.06 o 
 -12   2  22      371.23      436.93    113.31 o 
 -10   2  22      868.23      658.84    139.45 o 
  -8   2  22     1297.19     1575.78    199.30 o 
  -6   2  22      602.89      416.97    245.48 o 
  -4   2  22     2941.50     2707.23    216.73 o 
  -2   2  22     2188.33     2812.28    302.04 o 
   0   2  22     2394.72     2317.88    302.04 o 
   2   2  22      992.01      637.76    252.70 o 
 -17   3  22      772.21      744.92    151.89 o 
 -15   3  22     1586.87     1559.67    166.03 o 
 -13   3  22      170.90        0.00    228.63 o 
 -11   3  22      966.44      922.04    200.55 o 
  -9   3  22       50.25        0.00    167.09 o 
  -7   3  22      169.16      185.57    172.19 o 
  -5   3  22      406.43       47.38    175.79 o 
  -3   3  22        1.60        0.00    171.25 o 
 -23   1  23        0.95       29.48    159.57 o 
 -21   1  23     1467.73     1790.24    212.75 o 
 -19   1  23      807.58      910.36    199.43 o 
 -17   1  23     5755.57     5863.60    316.80 o 
 -15   1  23     2207.77     1736.28    303.24 o 
 -13   1  23     9585.90     8692.79    295.83 o 
 -11   1  23     3093.39     3186.95    372.24 o 
  -9   1  23     7900.70     8004.66    351.22 o 
  -7   1  23      417.06      445.37    142.04 o 
  -5   1  23     2576.91     2675.42    214.86 o 
  -3   1  23       44.67        0.00    216.60 o 
  -1   1  23       24.98        0.00    228.63 o 
   1   1  23      234.58        0.00    223.82 o 
 -20   2  23     2843.52     2858.64    158.38 o 
 -18   2  23     1095.41     1387.95    185.90 o 
 -16   2  23      504.80      554.68    195.97 o 
 -14   2  23     1005.62     1015.56    133.94 o 
 -12   2  23       26.65        0.00    105.14 o 
 -10   2  23      168.11      307.55    178.81 o 
  -8   2  23      310.40      333.96    172.68 o 
  -6   2  23      564.67      950.81    187.17 o 
  -4   2  23      202.18      320.09    164.67 o 
  -2   2  23      663.25      601.84    247.89 o 
 -13   3  23      183.10       24.47    196.93 o 
 -11   3  23     3127.51     3670.57    318.88 o 
  -9   3  23      664.31      612.70    196.68 o 
 -22   0  24    11045.72    10163.32    558.35 o 
 -20   0  24     2714.68     2543.84    353.78 o 
 -18   0  24     4949.83     5277.80    447.64 o 
 -16   0  24      704.76      377.85    296.02 o 
 -14   0  24      180.96      481.33    300.83 o 
 -12   0  24      126.73        0.00    281.58 o 
 -10   0  24     1307.87     1319.59    387.47 o 
  -8   0  24     1061.67      930.12    183.78 o 
  -6   0  24     3378.97     3348.38    239.36 o 
  -4   0  24       92.44        0.00    257.51 o 
   0   0  24       95.97      214.19    190.13 o 
 -21   1  24      108.93        0.00    177.99 o 
 -19   1  24     1166.14     1068.24    217.32 o 
 -17   1  24      513.60      451.66    225.02 o 
 -15   1  24     1932.99     1576.40    173.75 o 
 -13   1  24        8.02        0.00    142.88 o 
 -11   1  24     1928.19     1926.74    180.10 o 
  -9   1  24       26.05        0.00    113.53 o 
  -7   1  24      752.70      627.79    231.04 o 
  -5   1  24        6.79        0.00    154.54 o 
  -3   1  24      335.29      141.99    243.07 o 
  -1   1  24        1.83        0.00    238.26 o 
 -18   2  24      203.54      147.08    137.27 o 
 -16   2  24      966.56      994.77    173.77 o 
 -14   2  24       68.97        0.00    114.67 o 
 -12   2  24       14.66        2.17    138.35 o 
 -10   2  24       83.94      294.62    184.35 o 
  -8   2  24      303.02      293.74    185.31 o 
  -6   2  24      908.49      852.63    194.40 o 
  -4   2  24      131.22        0.00    255.11 o 
 -19   1  25     1524.18     1902.11    454.86 o 
 -17   1  25       14.52        0.00    192.41 o 
 -15   1  25     1199.83      945.06    165.37 o 
 -13   1  25       21.68        0.00    149.76 o 
 -11   1  25       35.71        0.00    144.59 o 
  -9   1  25       14.76        0.00    135.76 o 
  -7   1  25      422.58      279.02    180.57 o 
  -5   1  25     1818.82     1208.14    298.43 o 
 -16   2  25      109.51      230.19    145.32 o 
 -14   2  25     1675.69     1735.43    159.16 o 
 -12   2  25        7.92        0.00    183.88 o 
 -10   2  25     1141.92     1133.74    211.42 o 
  -8   2  25       64.39       39.47    180.23 o 
 -18   0  26      398.73        0.00    317.68 o 
 -16   0  26     7198.44     7556.91    565.57 o 
 -14   0  26      887.37     1451.22    361.00 o 
 -12   0  26     8192.13     7745.90    366.78 o 
 -10   0  26     1488.45     1333.01    213.94 o 
  -8   0  26     3998.06     4029.96    275.14 o 
  -6   0  26      704.61      919.34    312.87 o 
 -17   1  26        4.51        0.00    146.44 o 
 -15   1  26        1.04        0.00    148.94 o 
 -13   1  26       12.92        0.00    142.72 o 
 -11   1  26        4.86        0.00    146.50 o 
  -9   1  26      187.26        0.00    281.58 o 
                                                 
